# Supplementary material for: Fecal Microbiota, Fecal Metabolome, and Colorectal Cancer Interrelations
Source: PLoS One. 2016 Mar 25;11(3):e0152126. doi: 10.1371/journal.pone.0152126 (PMC4807824; doi:10.1371/journal.pone.0152126)
Supplement: S1 Table — (XLSX) [file pone.0152126.s001.xlsx]

## Sheet: Sheet1
Supplemental Table 1. Metabolites most strongly correlated with colorectal cancer-associated taxa, by case-control status.
		Correlated with c_Clostridia
top 20 metabolites for cases				top 20 metabolites for controls
Metabolite	Pearson ρ	P-value		Metabolite	Pearson ρ	P-value
_2_AMINOADIPATE	0.478484	0.00134949		ALANYLISOLEUCINE	0.282758	0.00725623
_3_7_DIMETHYLURATE	0.440651	0.00349314		ALANYLVALINE	0.280826	0.00768229
FUMARATE	-0.400572	0.00856987		ARACHIDATE__20_0_	-0.330371	0.00156723
HOMOSERINE	0.481525	0.00124422		BEHENATE__22_0_	-0.310229	0.00308949
ISOBAR__DIHYDROCAFFEATE__3_4	-0.618356	1.27707e-05		DAIDZEIN	0.287802	0.00624083
N_ACETYLMURAMATE	0.405361	0.00774101		GLUTAMINE_ISOLEUCINE	0.306892	0.00344213
N2_ACETYLLYSINE	0.517083	0.000454344		GUANOSINE	0.382235	0.000218657
NICOTINATE	0.444964	0.00315099		ISOLEUCYLGLYCINE	0.284289	0.0069337
PANTOTHENATE	0.5541	0.000140611		ISOLEUCYLISOLEUCINE	0.291578	0.00556503
PTERIN	0.437914	0.00372671		ISOLEUCYLSERINE	0.305011	0.0036563
PYRIDOXAL	0.435877	0.00390936		ISOLEUCYLVALINE	0.325174	0.00187543
PYRIDOXATE	0.454907	0.00247183		LIGNOCERATE__24_0_	-0.28438	0.00691488
URACIL	0.453824	0.00253894		THREONYLISOLEUCINE	0.301517	0.00408605
VAL_VAL_VAL	0.41239	0.00664988		TRYPTOPHYLVALINE	0.280746	0.0077003
X_11585	0.529679	0.000309471		URIDINE	0.375764	0.000284767
X_14333	0.474854	0.00148546		VALYLISOLEUCINE	0.345292	0.000919775
X_15192	0.402901	0.0081578		VALYLVALINE	0.308286	0.00329067
X_15312	0.421797	0.00539929		X_14108	0.279837	0.00790861
X_15907	0.447669	0.0029517		X_14458	0.295133	0.00498895
X_17438	0.410899	0.00686951		X_14556	0.304992	0.00365853
		Correlated with f_Lachnospiraceae
top 20 metabolites for cases				top 20 metabolites for controls
Metabolite	Pearson ρ	P-value		Metabolite	Pearson ρ	P-value
_2__DEOXYGUANOSINE	0.419589	0.00567285		_1_PALMITOYLGLYCEROPHOSPHOCHO	0.310677	0.00304477
_2__DEOXYURIDINE	0.448085	0.00292204		_13_HOTE__6Z_9Z_11E_OR_9Z_11E	0.389557	0.000161082
_3_7_DIMETHYLURATE	0.44578	0.00308965		_3_HYDROXYPROPANOATE	0.305678	0.003579
_7_METHYLGUANINE	0.40556	0.0077082		_6_HYDROXYNICOTINATE	0.332133	0.00147363
ALLO_THREONINE	0.356781	0.0203769		_6_OXOPIPERIDINE_2_CARBOXYLIC	-0.303191	0.00387481
BETA_SITOSTEROL	0.451603	0.00268163		ALLO_THREONINE	0.350324	0.000763909
CAMPESTEROL	0.372707	0.0150647		ASPARTYLPHENYLALANINE	0.314182	0.00271398
CYTIDINE	0.393443	0.00994463		BETA_SITOSTEROL	0.302539	0.00395591
FUMARATE	-0.410415	0.0069422		DIHYDROFERULIC_ACID	0.289364	0.00595287
GLYCEROL_3_PHOSPHATE__G3P_	-0.408496	0.00723667		DOCOSAPENTAENOATE	0.318354	0.0023626
GUANINE	0.396606	0.009313		GLUCOSE	0.327491	0.00173184
GUANOSINE	0.352624	0.0219969		ISOPALMITIC_ACID	-0.297931	0.00457343
HOMOSERINE	0.37427	0.0146131		LITHOCHOLATE	-0.302962	0.00390311
ISOBAR__DIHYDROCAFFEATE__3_4	-0.442729	0.00332443		N_ACETYLALANINE	0.313889	0.00274039
NICOTINATE	0.399269	0.0088083		N_ACETYLARGININE	0.340841	0.00108125
PANTOTHENATE	0.497154	0.000809845		OLEATE__18_1N9_	0.310121	0.00310045
THYMIDINE	0.468069	0.00177244		P_AMINOBENZOATE__PABA_	-0.364285	0.000448982
URIDINE	0.453293	0.00257242		PHENETHYLAMINE__ISOBAR__1_PHE	0.31848	0.00235259
X_11585	0.354949	0.0210778		TAURINE	0.308948	0.0032209
X_17453	0.408447	0.00724438		X_14458	0.320813	0.00217515
		Correlated with g__Porphyromonas (coded 0/1)
top 20 metabolites for cases				top 20 metabolites for controls
Metabolite	Pearson ρ	P-value		Metabolite	Pearson ρ	P-value
_1_3_7_TRIMETHYLURATE	0.276196	0.0766338		_1_HEXADECANOL	-0.254765	0.0159802
_10_HEPTADECENOATE__17_1N7_	-0.376395	0.0140179		_1_OCTADECANOL	-0.287173	0.00636006
_2_AMINOPENTANOATE	0.306592	0.0482877		_2_AMINOBUTYRATE	0.308168	0.00330322
_2_HYDROXYDECANOIC_ACID	-0.324441	0.0360607		_2_AMINOPENTANOATE	0.242488	0.0220458
_3_HYDROXYDECANOATE	-0.351996	0.0222509		_3_HYDROXYPYRIDINE	-0.26504	0.0120697
_4_ACETAMIDOPHENOL	0.26762	0.0866303		_7_METHYLGUANINE	0.223635	0.0351435
_8_HYDROXYOCTANOATE	-0.263267	0.0920774		CREATININE	0.278401	0.00824803
ADIPATE	0.419096	0.00573548		FRUCTOSE	0.243372	0.0215517
BETA_SITOSTEROL	-0.301752	0.0521257		GALACTOSE	0.276489	0.00871951
ISOCAPROATE	0.321403	0.037941		GLUTAMATE	-0.258439	0.0144718
ISOPALMITIC_ACID	0.266066	0.0885455		KYNURENATE	-0.251994	0.0172059
LANOSTEROL	0.259974	0.0963709		LIGNOCERATE__24_0_	-0.315731	0.00257838
MANDELATE	0.348637	0.0236507		NERVONATE__24_1N9_	-0.289937	0.0058503
MYRISTOLEATE__14_1N5_	-0.259687	0.096753		OLEATE__18_1N9_	-0.224297	0.0345917
N_ACETYLGLUTAMINE	0.257608	0.0995498		P_CRESOL_SULFATE	0.233685	0.0275222
N_METHYLPHENYLALANINE	0.298103	0.0551781		PHENYLLACTATE__PLA_	0.230911	0.0294707
PALMITOLEATE__16_1N7_	-0.314915	0.0422247		X_11575	0.33222	0.00146917
PSEUDOURIDINE	0.304658	0.049793		X_13512	0.226373	0.0329097
SQUALENE	0.311563	0.0445874		X_16296	-0.227558	0.0319806
X_16674	-0.268817	0.0851777		X_16304	0.30948	0.0031657
		Correlated with g_Fusobacterium (coded 0/1)
top 20 metabolites for cases				top 20 metabolites for controls
Metabolite	Pearson ρ	P-value		Metabolite	Pearson ρ	P-value
CAPROATE__6_0_	-0.384042	0.0120431		_12_METHYLTRIDECANOIC_ACID	-0.261735	0.0132251
CITRULLINE	-0.413157	0.00653929		_3__3_HYDROXYPHENYL_PROPIONAT	0.239271	0.0239281
CREATININE	0.387159	0.0113091		_3_HYDROXYBENZOATE	0.200696	0.0593173
ERYTHRITOL	0.473318	0.00154653		_4_ACETAMIDOPHENOL	0.18273	0.086536
GLUTAMATE	-0.374185	0.0146375		ARGINYLLEUCINE	0.195412	0.0664779
ISOBAR__DIHYDROCAFFEATE__3_4	0.532605	0.000282451		ASPARAGYLLEUCINE	0.29108	0.00565027
ISOVALERATE	-0.381037	0.0127889		CIS_VACCENATE__18_1N7_	-0.280639	0.0077246
N_ACETYLGLUTAMATE	-0.396111	0.00940951		DOCOSADIENOATE__22_2N6_	-0.177962	0.0952159
PALMITOYL_SPHINGOMYELIN	0.438517	0.00367411		FUMARATE	-0.239177	0.0239852
PYRUVATE	0.477108	0.00139968		HOMOCYSTEINE	-0.289769	0.00588022
QUINATE	0.368387	0.0163742		LEUCYLLEUCINE	0.197188	0.0639965
SEBACATE__DECANEDIOATE_	-0.3686	0.0163072		LYSYLLEUCINE	0.195825	0.0658935
SITOSTANOL	-0.383958	0.0120633		PENTADECANOATE__15_0_	-0.19566	0.0661274
TETRADECANEDIOATE	-0.378257	0.0135133		PHENYLALANYLASPARTATE	-0.191963	0.0715178
VALERATE	-0.399837	0.0087037		RIBOFLAVIN__VITAMIN_B2_	-0.228355	0.0313687
X_11407	-0.36937	0.0160678		SERYLLEUCINE	0.217635	0.0404845
X_14473	0.421222	0.00546938		TRICARBALLYLATE	-0.248901	0.0186691
X_16394	0.485293	0.00112392		TYROSOL	-0.330943	0.00153626
X_17299	0.469557	0.00170565		X_14272	0.194258	0.0681313
X_17438	-0.409653	0.00705788		XANTHINE	-0.211587	0.0465369
		Correlated with g_Atopobium (coded 0/1)
top 20 metabolites for cases				top 20 metabolites for controls (all N/A)
Metabolite	Pearson ρ	P-value		Metabolite	Pearson ρ	P-value
_1_PALMITOYLGLYCEROL	0.416408	0.00608808		No g_Atopobium	No g_Atopobium	No g_Atopobium
_1_STEAROYLGLYCERO	0.490634	0.000971141		No g_Atopobium	No g_Atopobium	No g_Atopobium
ALPHA_GLUTAMYLTRYPTOPHAN	0.375436	0.0142839		No g_Atopobium	No g_Atopobium	No g_Atopobium
DIHYDROFERULIC_ACID	0.44784	0.00293951		No g_Atopobium	No g_Atopobium	No g_Atopobium
GLYCOCHOLATE	0.373896	0.0147202		No g_Atopobium	No g_Atopobium	No g_Atopobium
INDOLEACETATE	-0.373111	0.0149468		No g_Atopobium	No g_Atopobium	No g_Atopobium
ISOBAR__DIHYDROCAFFEATE__3_4	0.395827	0.0094653		No g_Atopobium	No g_Atopobium	No g_Atopobium
ISOVALERATE	-0.416331	0.00609842		No g_Atopobium	No g_Atopobium	No g_Atopobium
LITHOCHOLATE	-0.509669	0.000565673		No g_Atopobium	No g_Atopobium	No g_Atopobium
N_6_TRIMETHYLLYSINE	0.443161	0.00329022		No g_Atopobium	No g_Atopobium	No g_Atopobium
N_FORMYLMETHIONINE	0.419826	0.00564288		No g_Atopobium	No g_Atopobium	No g_Atopobium
QUINATE	0.459633	0.00219691		No g_Atopobium	No g_Atopobium	No g_Atopobium
TYROSOL	0.413116	0.00654525		No g_Atopobium	No g_Atopobium	No g_Atopobium
X_12680	0.388991	0.0108957		No g_Atopobium	No g_Atopobium	No g_Atopobium
X_14445	0.446293	0.00305165		No g_Atopobium	No g_Atopobium	No g_Atopobium
X_15461	-0.386347	0.0114966		No g_Atopobium	No g_Atopobium	No g_Atopobium
X_15773	0.382474	0.0124275		No g_Atopobium	No g_Atopobium	No g_Atopobium
X_16071	-0.371147	0.0155269		No g_Atopobium	No g_Atopobium	No g_Atopobium
X_17438	-0.367616	0.0166175		No g_Atopobium	No g_Atopobium	No g_Atopobium
X_17807	0.437014	0.00380646		No g_Atopobium	No g_Atopobium	No g_Atopobium
