# Supplementary material for: Fecal Microbiota, Fecal Metabolome, and Colorectal Cancer Interrelations
Source: PLoS One. 2016 Mar 25;11(3):e0152126. doi: 10.1371/journal.pone.0152126 (PMC4807824; doi:10.1371/journal.pone.0152126)
Supplement: S2 Table — (CSV) [file pone.0152126.s002.csv]

ID	_1_11_UNDECANEDICARBOXYLATE	_1_2_PROPANEDIOL	_1_3_7_TRIMETHYLURATE	_1_HEXADECANOL	_1_METHYLXANTHINE	_1_OCTADECANOL	_1_OLEOYLGLYCEROPHOSPHOCHOLIN	_1_OLEOYLGLYCEROPHOSPHOETHANO	_1_PALMITOYLGLYCEROL	_1_PALMITOYLGLYCEROPHOSPHOCHO	_1_PALMITOYLGLYCEROPHOSPHOETH	_1_PALMITOYLPLASMENYLETHANOLA	_1_STEAROYLGLYCERO	_1_STEAROYLGLYCEROPHOSPHOCHOL	_10_HEPTADECENOATE__17_1N7_	_10_HYDROXYDECANOIC_ACID	_12_METHYLTRIDECANOIC_ACID	_13_HOTE__6Z_9Z_11E_OR_9Z_11E	_13_METHYLMYRISTIC_ACID	_15_METHYLPALMITATE	_17_METHYLSTEARATE	_2__DEOXYGUANOSINE	_2__DEOXYINOSINE	_2__DEOXYURIDINE	_2_AMINOADIPATE	_2_AMINOBUTYRATE	_2_AMINOPENTANOATE	_2_ETHYLHEXANOATE	_2_HYDROXYBUTYRATE__AHB_	_2_HYDROXYDECANOIC_ACID	_2_HYDROXYGLUTARATE	_2_HYDROXYISOBUTYRATE	_2_HYDROXYMYRISTATE	_2_OXINDOLE_3_ACETATE	_2_PALMITOYLGLYCEROPHOSPHOETH	_3_4_DIHYDROXYBENZOATE	_3_7_DIMETHYLURATE	_3__3_HYDROXYPHENYL_PROPIONAT	_3__4_HYDROXYPHENYL_PROPIONAT	_3_DEHYDROCARNITINE	_3_HYDROXYBENZOATE	_3_HYDROXYBUTYRATE__BHBA_	_3_HYDROXYDECANOATE	_3_HYDROXYISOBUTYRATE	_3_HYDROXYOCTANOATE	_3_HYDROXYPROPANOATE	_3_HYDROXYPYRIDINE	_3_METHYL_2_OXOVALERATE	_3_PHENYLPROPIONATE
CRC.222	-0.15455076	-0.424800844	-0.069886127	-1.199980783	0.363183716	-1.174737679	1.46727509	0.496949798	0.608623615	1.744038733	1.253277122	0.281865187	0.994325271	1.673069773	1.059559561	-0.203463481	0.248109297	0.154007812	0.086452888	0.267734435	0.265973129	0.905351112	0.269492643	0.021957167	-0.109814866	0.784677498	0.105170498	-0.18548656	0.684661277	-0.138457793	0.483351647	0.799801858	0.636312244	-0.323792959	1.477322659	0.566279252	0.133831348	3.017190393	3.902913641	1.156535225	0.230714817	2.582910169	0.693397149	0.87887958	0.259668326	1.466883074	0.241847536	-0.112161367	-2.167180456
CRC.57	0.079919623	0.01607018	1.465382767	1.18261637	-1.533866726	0.707887999	0.17487725	1.46939393	-0.16735413	0.701908686	2.29665756	0.863817795	0.268575703	1.164306392	-0.101479169	0.820440406	0.001399021	2.248318963	0.018723614	0.617884696	0.951348948	-0.908570609	-0.226273444	0	-0.101368494	0.63710579	0	-0.233320158	-0.320067533	0.517244976	0.370459499	-0.056252942	-0.214059933	0.656586925	0.655237607	-0.065392219	0	-2.089896	-0.95998142	0.383764681	0.131028262	0.265436464	0.611448937	-0.378774493	1.022271055	-0.288882793	0.537720687	0.55910137	0.101563315
CRC.82	1.53815671	0.455777922	-3.611918413	-0.391710143	-0.359536176	-0.907826653	2.16803604	-0.102143474	1.390659819	1.256328035	-0.525939262	-0.847464541	0.598341873	0.287432041	0.047455941	2.597446333	-0.867500568	-2.473373414	-0.583217121	-0.706435075	-1.597509342	-1.494770837	-1.037046933	-2.341325921	-0.10192199	-0.46171805	0	-0.784385661	0.87380068	3.264594611	0.282468505	0.965233265	-0.503519049	-0.576075509	-0.114962018	-0.150590359	-1.212677245	-2.48410697	0.449418196	-0.160755779	0.300771037	0.718717457	3.364529939	0.259591192	3.79832113	0.330597873	-0.069028586	-1.414693836	0.038162461
CRC.220	0.634988266	0.218733843	-0.133645685	1.383841355	1.975926544	1.072405196	-0.648747593	-0.377023434	-0.453028525	-0.755235373	0.628928608	-0.136965855	-0.069028586	-0.562469857	0.468627683	0.215192022	0.254719735	-0.203953857	0.868234298	1.452807494	-0.537169599	0.285028555	0.022446189	0.085718875	1.884049943	0.517006483	0.274292835	0.539179817	-0.606602579	0.982378053	0.149798365	-0.086865933	0.179400628	-0.417335281	1.148544657	0.501260019	2.492444833	-2.893175685	-0.660486398	-2.866459938	-0.594750859	-0.570929548	-0.524924548	0.006677655	-0.239908298	-1.120551196	-0.326145739	0.005584378	-1.236840408
CRC.90	-0.297193833	-0.557567886	-0.161695739	0.782530742	0.870456196	0.114310346	-1.443923474	-0.852846559	-0.097502581	-0.637901706	-0.947265536	1.791075902	-0.012376271	-0.239527031	0.176638774	-0.79939698	0.240118656	-1.684700397	0.538888162	0.876884401	1.808321558	-1.611439915	-0.911800827	-1.774902352	-0.428477882	0.325339064	0.733280938	-0.696352312	0.271247766	-1.08915713	-0.012983928	0.020096702	0.981516517	-1.135068826	1.443761061	-0.090581378	-1.45328923	2.371504628	1.698419015	-0.243984217	0.17580034	-0.008435479	-0.645119212	0.035077527	-0.583037958	-0.365427421	0.06719125	0.540170811	1.255160093
CRC.180	0.332679338	-0.119008787	-0.667479434	0.513182843	-0.757152511	1.032864147	2.056697342	1.286474026	-0.559490796	2.17937737	1.731195262	0.544647172	0.078256498	2.610444722	0.196799576	-0.310746012	0.338969117	1.36813039	0.701710411	0.318017272	1.501563128	1.000374494	1.629279755	0.891424104	-0.184403723	-0.378920553	-0.359679453	0.626579936	0.171850257	-0.827135821	-0.676683455	0.064382259	0.994177271	0.746356139	0.466873736	0.428790933	-0.843737539	-0.777181176	-0.217410019	-0.111490376	-0.733552595	-0.039364724	-0.17387731	-0.251928903	-0.077205071	-0.428938464	-0.143408583	-1.390302383	0.628608659
CRC.151	-0.482886255	0.907976262	1.190096979	1.520366233	2.299961655	0.896414502	-0.309518767	0.079088406	0.429442017	1.17659133	0.960881615	0.049837235	0.355784548	1.407909071	0.479334957	-0.293834292	0.375830303	-1.448169765	0.396087946	0.327719759	-0.334633927	1.227620969	1.938381883	1.21683967	1.985199541	0.652689703	1.065331234	-0.343617705	-0.448163863	0.742223018	0.275660097	-0.232688964	0.168729603	1.101574563	-0.429245637	0.749669281	1.389738424	1.428802933	0.026934001	0.144446604	1.375713582	-0.361113351	-0.491022996	-0.138228119	-0.519698202	-0.399582445	1.556184804	1.240921708	0.552159487
CRC.143	0.172102857	0.092852617	1.721193933	-0.28568407	0.263901544	-0.257605605	0.962945284	-0.356817811	-0.053611769	-0.746337009	-1.041287222	1.293438667	0.20057069	-1.077927697	1.090680918	0.453111762	0.903286543	-1.068277089	0.009851316	0.319253411	2.050064223	1.022990351	1.184667653	0.625296514	-0.681021001	0.690844531	1.319620228	-0.101479169	-0.417638909	0.184818437	-0.089924708	-0.643024571	0.22050006	-0.005314095	0.312325903	0.771958361	-1.204973305	-0.841415197	0.060812839	0.268728585	0.145830448	0.027420596	-0.518185978	-0.313478627	-1.025268894	-0.663588378	-0.243473818	0.10858531	-0.497580397
CRC.235	0.328800023	-0.424495034	-0.280243143	-1.141937413	-5.149897361	-0.364419139	-1.904480339	-1.824489294	0.009554213	-2.412399959	-2.317698731	0.589950988	-0.142831649	-2.371935171	0.239646623	0.636523918	0.733617113	-0.310473161	0.586563695	0.935387228	0.588786165	-0.206286434	-0.201137471	0.227613546	1.316756698	-0.803631914	0.257042436	0.340748793	-0.167827111	0.028684634	-1.104127469	0.400184524	0.004888034	0.199752092	-1.219086442	-0.56141741	-1.975441952	-1.586209786	-0.274568433	0.322880283	-0.507497834	0.189710855	0.022543964	-0.287282152	0.918328654	-0.347856795	0.994140267	-1.272608597	0.248811298
CRC.238	-1.415105443	0.625403528	-1.961125315	-0.314026048	1.368359488	-1.024711481	2.479416607	1.723890965	0.28735702	3.140222152	1.461842367	3.519398108	0.864239255	2.83266025	0.684711702	-0.199793303	0.774588909	0.671974615	-0.326838788	-1.019154367	0.305497432	-0.621943422	-0.678652734	-1.133203733	-0.048770164	2.448009236	1.063606679	-0.880441079	2.538012883	-1.122700084	0.805269782	0.968275787	0.918328654	0.340179641	2.054085271	-0.041864204	-2.157619323	0.860566583	2.618344288	0.418973458	-0.518018094	1.029940794	0.076405331	0.586897381	-0.171025597	2.13632978	-0.041134543	0.37836794	0.60070289
CRC.104	-0.770676383	0.014494446	0.485446275	0.798272669	-5.149897361	1.163869302	-2.036382052	-0.431706419	-1.242367192	-1.86885652	-0.26188438	0.236651901	-0.806315879	-1.033386504	0.226019412	-0.394821948	-0.36658099	-1.065661189	0.019704583	0.00059982	-0.811480368	-2.763034509	-2.599644327	-2.528231775	-0.029943876	-0.231553819	-1.187771425	0.350656872	-0.934963997	0.475737161	-0.173163619	-1.125161624	-0.696352312	-1.022484928	0	0.284201021	-1.296088093	0	0.464362749	0.537779093	-0.23041996	-0.433864583	-0.489227224	0.236099262	-0.702995517	-0.840024376	0.192519382	0.554000049	0.148506208
CRC.160	0.057985849	-0.625675465	0.977724438	0.490847381	-4.990832667	0.842945546	-0.505838082	0.166869452	-0.954252238	-0.676683455	0.524906028	0.787729823	-0.753109522	-0.17411532	0.977649202	0.114488726	0.171513358	0.445967051	-0.039052727	-0.253731633	1.079769201	-0.602210186	-0.8603831	-1.109268869	-0.911551978	-0.818483672	-0.710496819	0.682591667	-0.781759839	0.013212331	0.39736573	-0.968637212	-0.118783536	0.120268832	1.25658423	0.0798273	-0.322549608	-2.100460909	-1.144760945	-0.218778094	-0.321169917	-0.023575737	-0.720107362	0.060059756	-0.763569645	0.155806451	-0.725877005	-1.208985346	-0.305846043
CRC.97	0.003194891	0.032757564	-2.268183666	1.091688374	1.68365445	0.218653486	0.812173887	2.131939111	-0.118333187	0.641538047	1.934935866	0.269798103	-0.238637972	-0.022961612	0.473061449	-0.277203828	0.370114231	0.62245644	-0.009949331	0.256036595	0.991286881	1.026220791	1.195587748	0.710790616	-0.121376986	-0.683791086	-0.321445703	0.908863216	-0.18248157	0.514976995	-0.269842154	0.399379964	1.00099946	0.378778843	0.995656287	-0.096621039	0.943477792	-1.820158944	-2.584948004	0.20880119	0.131729771	-0.075801713	0.040373894	0	-0.89452924	-0.432476657	0.301732896	-1.054404034	-0.039676817
CRC.66	0.804733277	-0.455706325	-1.425867136	0.402126207	-5.149897361	-0.341927087	0.498348102	0.265359773	-0.138457793	-0.120135801	0.558643887	1.048265914	0.252236226	-0.389788629	-1.540378377	-0.487760351	-0.754809841	-0.355960913	-0.155601732	1.112745279	1.791526109	-1.498791392	-1.422128814	-1.933092645	-0.505340694	-0.56106684	0.956203513	0.86318527	-0.295579845	-1.38469564	-1.341703478	-0.786359562	1.019027809	-0.044788183	0.968731368	0	-0.630548039	-2.210005912	-1.262308381	-0.082186671	-0.369036751	-0.3137523	-0.952954716	-0.025112701	-1.586209786	-1.338647708	-0.655851396	-0.501040323	0.278086179
CRC.96	0.008959741	-0.197597644	-2.595614772	-0.436800988	0.243024607	-0.294639553	1.349785966	0.014790085	1.652535715	1.233754883	-0.032626503	0.584280526	1.073533768	0.584392021	0.810085415	0.486553423	-0.003606496	-0.187173308	-0.204567166	0.554344778	2.511718965	-0.102919054	-0.196379914	0.005882663	-0.031077956	-0.012983928	0.134356052	0.017152059	-0.58250066	0.763745429	-1.289893867	-0.162166051	0.122483084	1.477573701	1.565694989	0	0	2.865207784	3.154670048	-0.551126921	-0.191766016	-0.30069977	0.16627686	-0.421289658	1.739149519	-0.535289096	0.123190611	-0.734802856	-3.246761028
CRC.134	0.384445741	1.439029116	2.863497183	-0.474011651	-3.196625216	-0.806763907	-0.163107338	1.587233202	-0.2269006	0.648934026	1.493645394	2.239890205	0.364851425	1.583196601	-0.341223506	1.677264771	0.527918701	-0.053928342	0.570866546	1.223628362	0.144879261	-0.614705754	-1.729912066	-1.556845462	-0.915291232	-1.480605041	-1.211333159	-0.48191428	-0.178648311	1.418785752	0.866890382	-0.627921396	0.024107075	-0.367302647	-0.68121861	0.37101168	-3.611918413	-2.268183666	-1.09243143	0.344865486	-0.448633604	-0.471284449	1.190674776	0.123809286	1.159268283	-0.397794602	0.562981546	0.648986285	-0.408118626
CRC.207	-0.405565113	1.70123283	-0.057205474	-0.780667778	-3.835061964	-0.358390701	0.722705983	-0.071388596	1.587049144	0.149970527	-0.17542539	0.956549368	2.441738154	0.133306367	0.342170258	1.240777139	-0.2026059	1.495552272	-0.171737763	-0.248717802	0.183570776	-1.944910649	-2.172434409	-1.879280067	-0.455390917	-1.222136775	-0.301645779	-0.086429728	-0.795179906	0.25905109	-1.822631133	-0.297059234	0.957854851	0.328656055	0.860143571	0.007074914	-2.540842282	-1.25772526	-0.018571386	0.120712075	-0.259288998	-0.719080563	0.192271888	-0.018469516	0.722414678	-0.563699113	-0.63111179	-2.122766666	-0.07396952
CRC.132	0.048218572	0.54962317	1.773459712	1.442769208	-5.149897361	1.079429469	-0.141218002	-0.476907406	-0.239272933	0.502894253	-0.261234902	-2.595614772	-0.529838563	0.180736969	-1.856618042	-0.567043304	0.193179067	-0.585369588	0.591335914	0.297062934	-0.543348815	1.869322181	1.374955316	1.661612818	-0.270366195	-0.322273517	-0.939047719	1.95950306	-1.247924692	0.208557693	0.004191205	0.131203686	-0.422204432	-0.557742544	-1.857258451	-0.262664309	-2.204551353	-3.473768074	-1.500583508	-0.598564538	-0.592035679	-0.750564451	-1.039588948	-0.241180239	-1.240291067	0.089109175	0.130940539	0.717303064	-0.662424008
CRC.190	-0.315670109	-0.605502671	0.054109326	-0.937259038	-3.199073198	0.395616772	-0.707246105	-0.065605757	-1.587187303	-1.37081479	-1.54271428	-0.248333162	-0.649896139	-0.790980541	0.095855486	0.658866247	1.522964572	-0.107807953	0.069619342	0.228011683	-0.306117635	-0.033143219	-0.803185286	-0.883339632	-1.270112607	-1.366099654	-1.550697417	0.269645385	-0.779794987	-1.310074335	0.027906953	-0.355532739	-0.004912044	0.369630655	-1.098412309	0.280506389	-1.115046595	-2.45457145	-0.526447005	0.269263487	-0.632993258	-0.517346841	-0.871078389	-0.019998647	-0.475941222	-0.491513313	-0.382579004	0.391095694	-0.577856136
CRC.204	-0.798285499	0.73414516	-0.561943495	-0.478358434	2.135987268	-0.348140041	1.098345586	0.02887896	2.030855107	3.123100337	0.281865187	1.381005399	3.436200882	2.046039865	0.988536972	-0.377023434	-0.383312303	0.319471395	-0.145488307	-0.262664309	0.852413325	0.040277846	-0.914791856	-0.082403826	-1.773134005	0.479892077	0.89665929	-0.348706774	-0.274568433	-0.371788582	0.731213381	-0.718054816	0.663666875	-0.328087487	0.715299985	0.970362164	-0.727531607	2.018430126	1.841216078	0.261979575	0.364573667	0.341886126	-0.087411457	0.557270182	0.916570693	-0.129767058	-0.036560255	0.188552107	-2.186581417
CRC.102	-0.361543921	-0.145951055	3.014406814	-0.01572296	-1.885850393	0.150658876	2.486122577	1.392102461	-0.310200384	0.948525562	0.658348675	-2.742641646	0	2.089429001	-1.532476871	0.111988502	0.411314633	0.213254819	0.575545378	0.110556991	-1.901128006	-1.476219069	-1.532476871	-1.987044692	-0.579997083	-0.818937187	-0.834941186	0.452348694	-0.23395175	-1.218071729	0.052117954	-0.832409248	-0.235216133	-1.393117586	-2.403511012	0.092123289	-2.469821012	-0.681613945	-0.026036015	0.018429135	0.282770028	-0.546798284	-0.078934988	0.078071535	-0.400328324	-0.53034829	0.039509133	-0.629233855	-0.56951462
CRC.121	0.182321557	-0.086538761	-2.155027529	-0.865835288	-1.429201862	-1.313415716	-1.720928288	-3.007804855	-0.334633927	-1.479726306	-2.709050701	-3.680911284	-0.543693227	-1.461017907	-1.50237884	-0.777181176	-0.402120707	0.083881484	-0.608254714	-1.201642189	-1.818925137	1.659313202	1.444303802	1.937172083	-1.576970722	0.637687323	-2.218243945	1.367519206	-1.161552088	-0.192493112	-0.038844784	-1.041287222	-1.269756545	-2.510840032	-3.288761952	-1.027222293	-1.073529508	3.126225305	3.121307096	-1.890475442	0.322083499	-1.672377712	-0.424495034	0.339396528	1.740097686	-0.805420423	-1.678252228	1.600457711	-2.904065085
CRC.144	0.099483278	-0.314710745	0.889125064	-0.032316601	-0.598382604	0.055907632	0.242004559	-0.185366187	0.446479084	0.013212331	-0.188621359	-0.31992982	0.524195843	0.022446189	0.582662447	1.142820543	-0.434790937	-0.2390189	-0.581784713	-0.678455632	-0.163578314	-0.573587946	-0.017247893	-0.346724613	-0.347856795	-0.040093094	0.084892467	0.902678504	0.095491981	1.099711684	0.11270349	0.567073623	-0.572169254	-1.136937403	-0.569691377	0.058551887	0.279070096	0.076683225	0.863353982	0.236336145	-0.561943495	0.114221144	1.533312522	-0.109256986	1.951295621	-0.040301297	-0.476907406	-1.112305616	1.077320553
CRC.17	0.011829752	-0.78987837	-0.16110816	1.911954409	1.130885849	3.887974136	1.165803538	-0.694748462	1.416144383	0.920402268	0.627861714	-1.274752986	0.870414319	0.573687741	0.027031339	-0.828966904	0.098486947	-0.640744502	-0.128742876	-0.47032368	-1.210997419	1.564440547	1.843735031	1.730841054	0.392312322	0.006478966	0.301437038	1.139722242	-0.648938926	0.685820405	-0.193584749	1.47238031	-0.487760351	-0.132617525	-0.152102778	0.467563154	0.728562586	1.38055291	2.47882989	0.290876963	-0.28595024	-0.695750566	-0.189708775	0.267045598	-0.341364183	0.206200831	-0.861329174	0.030141157	1.187111447
CRC.50	0.640273691	1.217313421	-5.426150738	3.109190415	-1.144446825	1.955011463	0.616266136	2.054239112	0.088926209	1.74372402	0.959503466	-3.680911284	-0.055829885	1.608697638	-1.306374738	0.565825042	0.310641477	-0.159464775	1.053021999	0.296394013	-1.582795981	1.136164945	1.437818879	1.811758156	0.700073141	0.615023464	-0.02306394	2.773288477	-0.977102871	0.990432989	-0.445350042	0.464048432	-0.305438794	0.214304603	-3.665162927	-1.237874356	-0.016129382	1.814173064	3.103949704	-0.769380487	-0.495444522	-0.253860524	0.075385727	-0.448476999	0.820704514	-0.664948526	-2.017406151	1.695505511	-0.675700267
CRC.9	-0.191281578	-0.18452398	2.213819451	0.844493933	-0.870600606	0.74398287	0.621865979	1.184453537	0.024399887	0.889412733	0.607534824	-1.022762976	-0.060599622	0.702552809	-1.101416216	-0.523742016	-0.296790091	0.590892947	-0.118896155	-0.261494643	-2.324830702	0.532567546	0.56815069	0.043251042	-1.173443599	-0.827135821	-0.767009029	1.130821298	0.963555924	-0.282362911	-1.069150579	0.254487168	-0.744229971	-0.503188197	-0.246668096	-0.706840508	2.204354653	2.996082212	2.122069904	-0.827593277	1.318283151	0.554172428	-1.429201862	0.027615167	-0.589868831	-0.418398384	-0.464419251	-0.144679011	1.493173723
CRC.145	0.337757125	0.862552345	-0.502526821	1.119035638	-4.312500572	0.617345467	1.175202891	1.473755637	0.117960798	1.637344866	1.473205733	2.529919849	-0.771757581	2.452934271	1.08170347	-0.665532014	-0.156887756	0.274140802	0.330957056	0.17479329	1.383039068	-1.814618763	-0.250900228	-2.00619108	-1.773134005	-0.83034242	0.103368533	0.992918384	0.4403817	0.330813398	0.866722265	1.307765091	1.467090631	-2.580977119	1.807550794	-0.505838082	-3.411247718	-1.872752628	-0.259288998	-1.238219243	-0.807884858	0.360537475	-0.573942933	-0.167235919	0.774220127	0.000299955	-1.601469743	1.288874457	0.708183565
CRC.199	-0.84769794	0.023423515	-2.131155977	-0.447068658	-1.558744798	-0.082946921	1.213873629	1.91770172	-0.414606766	0.969983146	1.439455909	0.182321557	-0.340379861	1.255872415	0.023521195	-0.791863153	0.09376353	0.216642465	-0.023985363	-0.140527235	0.703048005	-0.064858572	0.47231346	0.357674444	-0.304896053	0.384377656	0.587508849	-0.011768984	0.470378559	-1.10714862	0.842428883	-0.160403521	0.617615118	-0.4167283	0.649560952	0.212203931	-3.286084575	-0.075585987	0.514020515	-0.751200112	0.141933496	0.445134439	-0.734802856	-0.056147161	-1.414282398	0.055623904	0.727790124	0.482919855	1.062708734
CRC.136	-0.294505298	-0.71233	-0.293297811	1.024606875	-1.877317358	1.311543875	-4.057048777	-2.346536981	-1.274395269	-2.709050701	-2.898605563	0.152892746	-1.029179514	-3.079113882	-0.868691753	-0.595838998	0.910393377	-1.368454443	0.104089709	0.407330035	-0.116196794	-1.818925137	-1.867561183	-4.135166557	-1.204639693	-0.2953111	-0.613227557	0.236809742	-0.487923231	-1.011425927	-0.99047563	0.094400675	-0.412338677	-0.488901066	-2.008424054	0.36983793	1.405974432	-1.396344697	-0.52306691	0.51962678	0	-0.418550348	-1.46793835	-0.27483166	-1.445619827	-0.641124152	0.487413691	-0.784166579	-0.101589856
CRC.6	-0.314573768	0.212123048	2.550600753	4.441359835	-4.057048777	6.004736583	-3.673006105	-2.615926912	-0.608438453	-2.791975436	-2.598299337	0.537194879	0.335400234	-2.695627681	-0.035834453	0.188220789	1.185523661	-1.526936691	0.547196125	1.37705178	1.81023769	-0.199060881	0.103819329	-0.123185101	-0.051188037	-0.525939262	-0.50766396	0.043729763	-0.614151174	-0.73459437	0.413565544	-0.508993969	0.425529139	-0.015215166	-0.84629836	-1.114741671	-3.611918413	-1.0744076	-0.616741849	-0.085448962	-0.244878043	0.1806535	0.275128606	0.360886065	0.229920536	-0.347715203	0.845052484	0.932872491	-0.018978967
CRC.225	0.236888653	-0.023985363	1.485868166	1.545901556	0.097761718	0.73611088	0.742603789	1.358203481	2.347548898	1.037481289	1.282266291	-0.361687486	3.762285573	1.795585474	-0.71396232	-0.555648667	-0.562820919	-1.018877321	-0.261234902	0.640062809	0.072320662	-0.248589573	0.253556358	0.111094048	0	0.924100159	-0.496758367	-0.563523413	0.612858609	-0.396158549	0.125045489	-0.104250021	-0.116646182	0.666957197	0.292221752	-0.165228479	1.443265257	0	-0.034798506	-0.030768534	-0.644928608	0.158541028	-1.46793835	0	-1.141937413	-0.167827111	0.119204247	0.351008922	0.497071468
CRC.110	-0.086975014	-0.091896015	-0.393190747	0.250914348	0.498955451	-0.079259681	1.583237664	0.238071572	-0.13056437	0.897393295	0.315759195	-0.723400224	-0.524586539	0.270713924	-0.157589921	0.085810656	-0.333795821	0.180903886	-1.35208619	-1.597509342	-0.769596353	-2.560061323	-1.250016743	-1.631172405	-0.169247397	-0.326700139	-0.618410834	0.333897496	-0.667479434	0.268881443	0.979678591	0.621758584	0.303801454	1.681498075	0.599385801	0.839927912	-1.525556428	1.644418881	0.441153951	0.338826606	0.708183565	0.752971482	0.071483102	-0.334913452	-0.386545223	-0.027679569	0.061189168	-1.253863574	0.872589597
CRC.152	0.743459994	-0.2749633	1.174585187	0	-3.294138309	0.464425601	-2.037915795	-1.166034965	-0.212698293	-2.143873402	-0.688159639	-0.141678778	-0.675896827	-2.037915795	0.350093333	2.913681301	-0.267618041	-2.473373414	0.25533965	0.045642358	0.050502982	0	0.229761604	-0.596746686	-0.75162411	-1.353246507	-0.8495671	0.210341959	0.242083061	2.588169968	0.542556822	0	-0.687562802	0.430352824	0.146435278	0.190455057	-3.064011114	-0.036871475	-0.313889165	-0.007226045	0.192024332	0.049456609	2.841245704	-0.05921936	2.782260549	0.07362214	0.662687973	-2.656406968	0.054109326
CRC.46	0.243338259	-0.563874845	1.814173064	-1.04497674	-5.149897361	-0.657587005	-1.22894879	-0.057311367	-1.060449828	-0.817577259	-0.333237474	0	-0.632428446	-0.071603419	-0.83149013	-0.709276562	-0.373239961	-0.305303081	-0.521549587	-0.594569617	-0.164520932	0.392447411	1.086438488	0.378710371	-0.788337368	-0.413094135	-0.369470748	0.240118656	-0.467287322	-1.221797389	0.003992021	-1.071483621	-0.189587893	-2.659260037	-0.337572842	-1.064210862	-3.005782609	-0.590590592	-0.176021444	-0.148500008	-0.719285838	-0.147804195	-1.46793835	0.246000333	-0.855195633	-0.599839003	-1.097812608	-0.134331713	0.397164083
CRC.157	-0.615260642	-0.278656261	-1.188427593	0.169405165	2.918624422	-0.286615974	2.280380383	0.658038003	0.252857681	1.627651042	0.798767662	0.807947996	0.434635485	1.082584528	0.872631383	-0.813959801	-0.052135754	-0.226649691	0.090845683	0.077331343	1.343230272	-0.901648455	-0.46203546	-1.00184862	0.600648046	0.560187053	0.588730664	0.274748797	0.196306641	-0.507497834	0.234439511	1.198759237	1.005180344	0.356344889	0.752076248	0.045642358	-0.039052727	0.552504851	0.398977442	0.3654761	-0.223393583	-0.024190239	-0.636766847	0.270256119	-0.688358664	0.143234168	0.260824618	0.121775057	-0.065285467
CRC.118	-0.41581852	0.937034093	-2.95459033	1.017546836	0.063350316	-0.523573197	-0.138457793	-0.433864583	0.206932865	-0.163696093	-0.017451394	-0.579461416	0.231032353	-0.450044152	-0.533923675	-0.846065287	0.439222205	0	0.652168924	0.151948256	-1.567816238	2.824148856	2.145498441	2.445108437	-0.371063681	1.681870196	-0.396455814	0.240669078	0.126720753	0.124339274	-0.262144289	0.629941105	0.814523752	-2.07544952	-0.896488105	-0.541113025	1.409571338	0.259128265	-0.49446027	0.219537056	-0.130450429	-0.083816486	0.058080211	0.046692728	0.353188875	0.065974989	-1.173120341	1.190613971	-0.137883707
CRC.149	-1.245142081	1.761592315	-2.90224193	2.734562296	2.439604147	0.767883527	2.451048201	0.780516827	0.369146845	3.726803654	1.23814232	-0.273647683	-0.089049817	2.939659153	-0.89037935	-0.822117562	3.480787679	0.001199281	0.127161146	-0.561768103	-0.34460522	1.651730825	0.433404477	1.052952221	-0.783509621	0.74564475	0.955203705	0.256268802	-0.580711751	-1.383498274	-0.010050336	-0.524248644	-0.050977555	-1.712578671	-0.52306691	-1.955455562	0.036621183	0.679048256	0.9004865	-1.732170678	-0.257734996	-1.158043872	-0.285151943	0.201225087	-1.003756758	-0.599839003	-1.325387426	0.818942477	-0.091128933
CRC.48	1.228411726	0.067938983	0.091575943	1.116779593	1.628455918	1.571050452	-0.446912298	-2.142168372	0.573969423	0.879543757	0.208557693	0.093308177	0.811241279	0.409921829	-0.085122253	0.593216342	-0.241689469	-0.411885676	-0.543865478	-0.146529793	0.679301774	-0.418854345	-0.259807536	-0.0629398	0.893922416	-0.01572296	0.153836345	-0.477390848	0.056096739	0.493659119	0.123544186	0.510725619	0.769181867	0.6943964	0.546906798	0.523485153	0.851816209	-0.47868117	-0.253602759	0.080381112	0.484091429	-0.038844784	0.88318886	0.117516333	2.583635223	-0.551474022	0.61106907	-0.457758903	-0.355104749
CRC.206	-0.932420114	0.840273245	-1.947010754	0.902475743	0.940163496	-0.002202424	0.45527063	0.343305976	0.110736042	0.594762279	1.248611506	1.690833551	0	0.180987334	-0.026036015	-0.725670372	-0.615815838	0.519507824	-0.49200387	-0.253473901	0.342951203	0.34967047	0.624493537	0.810841323	0.007472015	-0.660486398	-0.183922838	0.29817681	0.469941127	0.686021856	0.133306367	0.675594021	1.678030704	0.702899472	1.448729108	0.010742097	-0.664365379	3.328773631	3.144966602	-0.129425547	-0.105471633	0	-0.231553819	-0.240544066	-0.759500681	0	0.149970527	-0.2269006	-2.169803982
CRC.5	0.157431008	-0.15280159	2.273248966	-0.501865882	-1.008954417	-0.110708122	2.138653401	1.270687082	-0.2749633	2.137781202	1.183351642	-0.927098931	0.01222497	2.025051352	-0.535630743	0	0.240118656	2.031904342	0.410983189	-0.124090385	-0.86298696	0.139414056	0.305055281	0	0.422518863	0.237440856	0.318090029	0.760104649	0.206932865	-0.344322973	0.215675736	0.223223548	-0.531879033	1.234948079	-0.370194494	0.036331929	0.966717651	-1.146333025	-0.070315174	0.000699755	-0.36658099	0.070085608	-0.800287056	0.196553139	0.618585259	0.815099291	-0.333377032	1.289673323	0.477537677
CRC.47	0.00079968	0.437867759	-0.913544506	-0.303269596	0.611937125	-0.107473858	1.128850472	1.839612687	0.088926209	0.735200417	1.618774193	1.822240176	-0.927604492	0.587453276	0.503619724	0.902678504	0.016758784	3.498668861	0.584001733	0.581097677	1.861394357	-0.335472736	-0.364275181	-0.643405089	-0.921303274	-1.107451237	-1.420885806	0.221301856	-0.673540651	-0.576253429	0.048504409	-0.985372893	-0.018571386	1.085054124	1.547796524	-0.358247608	-0.815766894	-1.318635713	-0.693347201	0.667008523	-0.330450404	-1.353633579	-0.292359662	-0.274700038	-0.377315065	-0.51835389	0.565313809	-1.526936691	-0.468564665
CRC.60	0.189710855	0	-3.516608233	-0.285817146	-4.366153286	-0.052978925	0.247562956	0.733473052	-0.353964335	-0.466808738	-0.655466114	0.658762754	-0.32075638	-0.633558389	0.041621675	0.329735309	0.286906772	0.693846936	0.059400343	-0.153267736	0.472936823	0.048218572	0.070831181	-0.377315065	-0.504843552	0.018232768	-1.18515105	0.609330694	1.276116706	-0.093981063	0.802539557	0.202369252	0.125574823	-1.807888851	-0.26487742	0.497132297	-3.611918413	-2.24620476	-0.646836278	0.263056333	-1.41551722	-0.149312403	-0.172569265	-0.13056437	-0.194556094	1.072815734	-0.203708639	1.257494614	0.011038847
CRC.219	0.294011996	-0.179605249	0.21817121	-1.135380013	-0.95503156	-1.005395207	0.46649749	2.262221327	-0.181042375	0.383764681	1.745924933	2.226351787	-0.390527236	1.114518446	1.593125587	-0.772190388	0.347129531	1.651788338	-0.246412178	0.21179945	1.45034839	-0.947523434	-0.326422901	-0.853081218	-0.855430844	-0.903621329	-0.965218405	-0.254247296	-0.357389485	-0.963382339	-0.2165404	0.234755867	0.793625799	-1.897119985	2.700098671	0.893390512	-0.281832548	-1.528318861	-0.381553288	0.187640718	0.418381333	-0.673540651	-0.181162229	-0.20383124	-0.896488105	-0.497580397	0.34458212	0.127689361	0.517125736
CRC.27	0.025570276	-0.422509543	0.260362262	-0.338554403	-3.013896244	-0.06134363	-0.458391314	-2.280823601	0.057230633	-0.3315643	-1.831956659	0.99299248	0.381786981	-0.259159406	0.348118441	-0.40691616	-0.043951888	-0.630548039	-0.157941188	-1.011425927	0.253789141	-0.694548161	-0.586807145	-0.258252728	-0.432168491	0.260824618	0.632175624	-0.097502581	0.041237908	-0.262924421	-0.369036751	0.029947076	-0.691149178	0.101743984	0.130326262	0.021467907	0	2.616263805	0.948409362	0.119026706	-0.310336763	0.063819513	-0.15280159	0	-0.361543921	-0.176856517	-0.009040745	-0.000500125	0.036139047
CRC.169	-0.060918415	0.348259634	0.330238562	-1.668657272	-2.034850658	-1.084709383	-2.849037894	-1.907170321	-0.229035877	-2.842153186	-1.947010754	0.327503567	-0.996687669	-3.408221997	-0.127151786	-0.421137278	0.34564433	-0.248846049	0.265206376	0.98061673	1.161555788	-2.602339747	-3.65351231	-3.221378955	0.008563231	-1.892464173	-2.218243945	-0.80609194	-1.304161532	-1.266202881	0.05902334	-0.516843696	0.210828026	-1.205640861	-0.57234648	-0.545244551	-2.089087919	-3.81217767	-1.160594081	-0.27746775	-1.482805262	-0.926593625	-0.511492513	0.127689361	1.21550604	-0.562294372	-0.001601281	-0.582858827	-1.872102222
CRC.231	0.125839385	0.527269676	3.278249783	-0.922057327	-4.068676815	-0.395118816	-0.194799078	-0.029737818	0.475115541	-0.415061002	-0.850971266	-3.199073198	-0.029840842	-0.659905847	-1.847695102	-0.629046255	0.508563066	0.224981861	1.160929595	1.806204634	-2.376231633	-2.667868411	-2.324830702	-3.076942329	-0.283291724	-0.644357016	0.064850972	0.797011578	-0.809680997	-1.467070671	-0.867976872	0.387301137	-0.957112726	-3.304978524	-1.264076728	0.385874458	-1.980501594	0.819691722	3.715180529	-0.189708775	-1.194022473	-0.247820539	-1.46793835	0.098486947	-0.659519	-0.666310527	0.663048733	-1.255266099	0.732464043
CRC.119	0.075107472	-0.529498889	0.48931594	-0.704208128	1.749217246	-0.973125669	1.945495778	1.497500259	2.23291342	1.445883153	1.866124551	-0.103362513	1.678889345	1.478668417	1.148195789	0.476109948	-0.534606152	2.304942313	-0.321032052	-0.485970423	0.767883527	0.564916003	-0.270366195	-0.003004509	0.457361554	1.559070505	1.298828335	-0.387723427	-0.21716148	2.097527009	-0.072248164	0.524255044	0.697786403	-0.637523277	0.173280812	0.831560388	1.463324844	1.408202613	1.238693021	-0.709683149	0.795568381	0.819383277	2.076336727	0.442696665	3.737917207	-0.140987693	0.200407024	-1.779633289	0.274748797
CRC.18	-0.424189317	-0.272990524	1.670495382	-0.292627615	0.63148452	-0.231932057	0.082777426	-0.337993393	-0.228156093	-0.204199135	-0.059325466	0.984995562	-0.052978925	0.336615084	0.331746804	-0.281169989	0.316269529	1.552020642	0.098124398	0.194908672	1.866372076	-0.591132255	-0.604587004	-0.784385661	-0.57963994	-1.075286463	-0.700373226	0.100840315	-0.310200384	0.360398005	0.85484077	-0.49265832	0.016955441	0.972065967	0.732319816	0.136190354	-0.110261394	0.761319716	-0.208008664	-0.043220702	0.379805361	0.063819513	-0.158175435	-0.124883182	-0.038013442	0	-0.026138658	-0.182121577	-0.209980565
CRC.164	0.894167815	0.278918787	-0.020100672	-0.621198681	-5.149897361	-0.462988294	0.685568535	0.169742775	-0.025010163	0.610254582	0.018919885	-0.813508537	-0.434327653	1.100809872	0.575657852	0.411910956	0.521706215	0.554517097	0.483166616	0	0.520161905	-0.417183501	-0.03035612	-0.347715203	0.252236226	-0.820753305	-0.762068626	-0.275094957	-0.254634218	0.733425027	-0.18224156	1.25121892	-0.139606954	0.813770623	-0.090909875	-0.200404064	-1.033948775	-1.464472142	-0.235089622	1.05983681	-0.111378588	0.622885648	-0.085340047	-0.089815304	0.522062256	-0.743809095	0.002397125	-0.972596568	0.486246005
CRC.163	-0.565986035	0.315759195	0.171092075	-0.334494194	0.498894733	-0.505506462	-0.585190039	-0.522055106	-0.177214619	-0.287282152	-0.001300846	2.252470052	0.317216603	-0.536998498	0.195155515	-0.172331623	0.976670618	-0.241307522	0.050122609	-0.018367657	-0.450985623	0.43728672	0.732752435	0.127865371	0.47094069	0.177392764	0.083881484	0.419302265	0.891054972	-0.562645372	-0.686171567	0.96895908	0.130326262	-1.47840965	1.022307032	0.650865788	1.245738354	1.657027356	1.373107799	-0.436646226	-0.251671635	0.698681836	0	-0.799619425	-0.004309272	-0.058264908	-0.763569645	-0.448790233	1.082753873
CRC.130	-0.196014884	-0.574475651	-1.662311402	-0.800955133	-1.401611065	-1.087079053	0.264592549	-0.606786015	0.883271549	0.603660014	-0.285551011	1.669817798	0.627754962	0.115647424	0.31481074	0.58316489	-0.277863764	4.352694369	-1.038458366	-0.850502991	-0.012173801	-0.244239515	0.475053358	0.477723752	-0.008939842	-0.538196821	-0.611567194	-1.608438412	0.373423894	0	0.149367832	-0.175067928	0.882527102	0.355504259	0.209531324	-0.343899752	-1.239254618	-0.557742544	0.220740667	-0.720312849	-0.529329095	-0.339817827	0.031789322	-0.799619425	0.634776267	-0.664171072	-0.345735004	-1.960414835	-0.113056722
CRC.100	1.066295687	0.027128667	-3.571985703	1.975066651	1.194891696	1.46637553	0	-0.257864404	-0.217037233	1.164587278	1.397456828	0.305865743	-0.624554389	0.930627468	-0.037079008	-0.0329365	0.235783332	0.104450101	0.442632432	0.261363764	-0.201749054	1.08034648	1.459846822	0.340393111	0.627274436	0.693896899	0.552101915	-0.02306394	0.391974518	0.098215047	0.059117604	0.642590457	-0.017247893	1.118904992	1.090815304	-0.480134776	-3.611918413	-0.054245015	0.336543663	-0.092224944	-0.893306895	0.150572858	-0.519361955	0.161863715	-0.682800889	0.936054143	-0.392598242	0.015774919	0.208882342
CRC.191	-0.384046141	-0.565457819	1.621643125	-0.854490331	-2.017406151	-0.770676383	-0.422051912	-0.430167721	-0.168181993	0.061283228	-0.487597498	3.423874957	-0.01065658	0.180987334	0.75235904	-0.672168774	0.703542957	-0.229413164	0.961875765	0.487597938	2.27791323	-1.300116665	-1.57987911	-4.135166557	-0.542488304	-1.505528449	-1.032824548	-0.567925216	-0.418246442	-1.223495471	0.108944087	-0.363124268	0.465870098	-0.639227339	1.002982058	-0.047825629	0.341317622	-3.366795955	-1.516858731	-0.21121498	-0.147804195	-0.464578373	-0.126811167	-0.073108472	-0.662230078	0.238544348	0.090297638	-0.273253336	-0.995333939
CRC.173	-0.777398733	0	-2.635264531	-0.250900228	0.380830827	-1.130722343	0.378504927	0.349529476	1.160240328	2.348361196	2.7235429	0.392312322	0.238307988	2.409122915	0.754007069	-1.03817592	1.244068135	2.327999396	-0.684782264	-1.067113622	0.989541194	0.652533498	0.533037112	1.392673968	0.174205376	0.879004147	0.741889725	-0.926341068	1.72223074	-2.297597551	0.642643048	-0.248717802	-0.972332123	-1.297917251	0.999749138	-1.955455562	-0.702995517	0.895516433	1.910031274	0.241769015	-0.658552536	0.439415547	0.384718035	0.483906534	-0.908322562	1.404011482	0.057419491	0.552274622	-3.233989463
CRC.109	-0.33128571	1.076128069	-1.485010334	1.715670048	0.152463543	0.742318225	-2.756715373	0.145571123	-1.277619344	-1.758518135	0.007868958	-1.170215708	-1.23065907	-2.080241862	-0.434018916	-1.110482461	-0.27628065	-0.151986357	0.215595134	0.007174204	-0.784823969	1.064158861	0.847069263	1.277594944	-0.09014355	-0.216292076	0.582662447	0.083421608	-0.095410185	-0.424647928	2.020009958	0.797642322	-0.075262485	0.519091368	-0.788557365	0.869869759	-1.369240607	0.138021298	-0.30788478	0.373905639	0.231508468	-0.13375999	-0.513161684	-0.101589856	-1.299016353	-0.129197938	-0.335472736	0.53467886	1.011200832
CRC.205	-0.002302649	0.267275263	-1.892464173	0.523781335	-3.302257434	-0.893795654	0.872965607	1.314986312	-0.02081514	1.399284621	0.749385727	-1.012251123	-0.264095763	0.864913223	-0.751412089	-0.539911205	-0.162166051	-0.035109177	0.128393215	-0.071710848	-0.978432128	2.044875976	1.506385841	1.442887337	-0.066781034	0.230556011	0.045737892	0.592387177	-0.403317416	0.049075838	-0.845599304	0.574982822	-0.474975971	-0.546107438	0.016955441	-0.045415864	-3.611918413	0.698681836	-0.321583624	-0.423425433	-0.879958803	-0.444101992	-1.46793835	-0.058582957	-0.579461416	-0.596201975	-0.353964335	0.287882052	0.470753348
CRC.55	-0.339817827	-0.040613683	0.877799353	-0.373385215	-1.897119985	-0.020202707	3.007240796	0.93526949	0.612316663	3.224937416	1.593572723	2.288993139	0.032757564	1.883700343	1.261269542	-0.435099913	0.342454308	1.115502181	0.1919418	0.272314595	0.870874868	1.802765348	1.93532576	1.418253194	-1.003483944	0.109213085	-0.781322871	1.293219182	0.448396875	-1.160274949	0.238938157	0.165683916	0.174289385	-1.90851803	1.673107306	0.336186482	-2.679462744	0.697288593	-0.474493695	0.266739295	0.442246952	-0.372223774	-0.400925428	0.019802627	0.174205376	-0.279978488	-0.822572728	0.236809742	0.138195499
CRC.183	-0.168892136	2.16133254	-1.212677245	-0.158526908	1.331785376	0.067004229	-1.044124103	-1.809109108	-0.765502843	0.260901657	-0.018062143	0.126632651	0.651335113	-0.159699379	1.595987865	-0.160403521	0.41045265	-0.046043939	-0.070100628	-0.146993024	0.727596915	0.054582878	-0.369470748	0.811374562	0.643589222	3.785284489	1.925751173	-0.275358323	2.400473764	-0.801846597	2.914240183	0.966831743	0.842471949	-0.556869562	0.630580048	0.87817341	-0.480296419	-1.954043132	1.230546573	-1.015834862	-0.243728985	2.020593466	0.590172705	1.728393594	0.580650149	1.259795326	-1.5154923	0.262210406	-2.796881415
CRC.116	-1.258781041	0.2038384	-2.342365963	-0.073431278	-5.149897361	0.800969663	0.534034209	-0.976571663	0.102376067	-0.313478627	-2.050271164	-1.403643999	0.475675016	-0.30652516	-0.773056564	-0.112161367	0.723094257	-1.630661549	0.531333884	-0.171975265	-0.521212717	-0.443790222	-0.892574205	-0.852377406	-0.496265472	-1.921412677	-2.218243945	-0.864647499	-1.339410775	-0.404965233	-0.904362161	-0.315670109	-0.051925073	0.197538523	-3.170085661	-0.278920567	-2.430418465	-3.251915679	-1.191385689	-0.200892942	1.012945462	0.133393883	0.551698817	0.513960704	0.928298351	-0.236988958	-0.411281993	-0.655658736	-1.524178068
CRC.87	0.007074914	-0.370773868	-0.778922958	0.015479571	2.794662054	-0.027782381	-1.975441952	-2.156754645	-0.741287556	-1.755041886	-1.995835958	1.303293115	-0.297059234	-2.219163485	0.185649347	-0.578034373	-0.119797563	-0.780667778	-1.137249172	-0.373385215	0.086636307	0.001399021	-0.721752438	-0.430782916	-0.14618251	-0.535972506	-0.531708835	-0.684782264	-1.103825856	-0.02809088	0.228091291	-0.072248164	-0.579104465	1.379294922	0.269569017	0.627007378	1.609737867	-2.480516301	-0.773489933	0.323242248	-0.006319929	-0.985908799	-0.6003857	-0.407968238	-0.137883707	-0.529668712	0.408460617	0.35473306	0.076683225
CRC.88	0.381172416	-0.098605604	1.044296888	-0.998585975	-2.388142981	-1.165393322	3.137010457	0.334040711	0.804509648	1.598983455	-0.345311185	-0.731888009	0.858068223	1.504743841	-1.422128814	1.707145217	-0.132275039	0.452030577	-0.400925428	-0.718054816	-0.53034829	-0.633746837	-0.659519	-0.888432404	-1.74239804	-0.732928051	-0.834710745	1.626983092	0.001498876	2.285388068	-0.212698293	-0.071173819	-0.968110481	-2.093134869	-2.138767008	-0.358963274	-0.863935502	1.781574444	1.178562684	-0.023575737	0.326205427	0.421863254	2.793530406	0.162288903	2.834976495	0.496280352	-0.168418652	-0.187052731	0.710544958
CRC.139	0.289006195	0	-0.652581219	-1.182211313	2.35038429	-0.849333264	0.338969117	-0.405565113	1.592393478	-0.27733578	-0.838404193	-1.193032864	1.155055632	0.074550731	0.805180384	-0.313068259	0.020292703	0.136713823	-0.463465052	0.022054991	0.200979739	-0.603123678	-0.759073331	-0.12397718	0	-0.114625526	-0.240671268	-0.786579125	-0.612304793	-0.047301273	-0.033453376	-0.371498559	0.166192175	1.234075148	-1.387895642	0.484522715	-0.03469497	2.588365358	0.680365846	-0.31814128	0.462664262	-0.300969967	0.541102615	0.488089097	-0.342490309	0.467876368	-0.181282097	-1.192373668	-0.781759839
CRC.166	0.003892415	-0.989668202	2.321249818	0.686122566	-1.152013065	0.448269137	1.368715759	1.696752577	0.881367969	1.605349567	2.17262446	-0.566162169	1.344795054	2.273846055	0.034014879	0.486491947	0.329807218	2.01547619	-0.019080888	-0.456179623	-0.672952473	0.466748337	0.184402723	1.212387303	-0.059113264	0.210585022	-0.013287894	1.284787522	0.533447802	0.543196004	1.168666819	0.801732491	-0.024702613	0.028198654	-0.09805394	0.363044614	1.835840148	0.119559235	-0.191402666	0.397432936	-0.013287894	0.151088854	0.02644717	0.259282598	0.149970527	0.780562643	-1.327271021	0.334541803	1.532405669
CRC.77	0.094309679	1.215891494	-2.247150386	1.893428179	-0.922560345	0.88628503	0.99399224	0.527446725	0.342809258	0.065600457	0.693896899	-2.530741186	0.351008922	-0.002603386	-1.789761467	0.031886189	0.000699755	1.184086374	0.315175637	0.128393215	-2.667868411	0.158199615	0.269263487	0.420485075	0.371908325	-1.085005285	-1.053543325	3.486576594	-0.785701162	0.129799438	-0.457758903	0.178229864	-0.573765424	0.750330594	-2.747310915	-0.971539206	-2.964233606	-0.526277728	-1.057854296	-0.054245015	-0.229538958	-0.537169599	0.790228518	-0.1030299	0.381309018	-0.211709174	-0.319241541	1.905772444	0.287657072
CRC.86	-0.335332886	0.397634529	1.754057602	1.091084022	-3.634391269	0.708282068	-1.759098687	-0.623621118	-0.108365025	-1.253863574	-0.123750807	0.093672476	-0.928110309	-2.047942875	-0.535459905	-0.965218405	0.756685201	-0.082078111	-0.101700555	-0.350692872	-1.96254779	0	0.441925605	0.291474871	-0.155134497	-0.009444459	-0.661454734	0.366239062	-0.217907285	-0.626236475	-0.01440323	-0.000300045	-0.524417577	-0.029016949	-0.45523325	0.684308232	0.47380888	-2.999740295	-0.645119212	-0.134331713	-0.033556784	-0.403766551	-0.771108722	-0.288082152	-1.037893554	0.574588844	-0.586807145	0.399379964	0.631697218
CRC.175	0.206282194	0.658296903	-0.19007151	0.942893714	-3.23653076	2.312555226	-2.169803982	-2.200931439	-0.404665428	-2.241489994	-1.705948813	0.075478461	-0.787238104	-2.425883309	1.119264228	1.529355204	0.236730825	-0.577499757	0.564802315	0.92092	0.940749171	0.443916294	1.166520127	0.447374511	-1.180256278	0.023618866	0.90227294	-0.055195635	0.291848381	1.571299813	-1.009228728	-0.345593711	0.28855669	0.742080192	0.4552072	0.016660441	-0.652581219	-1.599982754	-0.510492346	0.286456322	-0.252057561	0.07862632	1.723159378	0.030626194	2.52671216	-0.00250313	-0.6806259	0.016168581	-0.111043299
CRC.23	0.544531156	-0.056041391	0.506215011	-0.726703964	-1.158043872	-0.281832548	-0.145025772	-0.438660013	0.832169719	-0.267748735	-0.225020311	-0.718054816	0.134268621	-0.169365846	-0.111937653	0.304244161	0.967059889	1.013381144	0.998349867	0.513003251	-1.340174426	2.528803911	2.056595036	2.146924941	-0.376003398	0.31990722	-0.032523192	1.270378332	-0.25902983	0.5791943	0.967173942	-0.115523091	-0.807436327	-0.135590654	-0.319654452	-0.963906586	-0.621198681	0.297137231	0.490357575	-0.13056437	0.427291829	-0.740658163	0.460521314	0.373492729	0.90918555	-0.042281392	-0.317179543	0.654354376	1.171490934
CRC.105	-1.712578671	0.750188921	-0.271808723	-0.85143976	-1.312300681	-1.430037284	4.226684829	1.761746897	1.755060906	3.910866337	0.393729852	3.408219337	1.526795161	3.588108391	0.420944679	-0.68995229	-0.255925041	0.795387835	-1.764922815	-0.824167443	-0.28941691	-0.328226328	-1.261248872	0.004589452	-1.722046857	-0.24538916	-2.218243945	-1.164752091	1.638588865	-1.529702944	0.701264149	-1.37436579	-0.410980289	-4.791499764	0.416470987	-0.196136546	-0.982964865	-3.81217767	1.728571147	-2.090704734	-0.794515675	0.57233456	-0.040301297	0.302915453	0.319979839	-1.069150579	0.01960653	-0.172212823	-5.496768305
CRC.10	-0.824623543	-0.326561511	-3.022076249	-0.549566452	-2.254747764	-0.697356025	-1.62964062	-3.007804855	-1.406497068	-1.961125315	-3.17725415	-0.112832808	-1.270112607	-2.067512971	0.684055981	-0.756513056	0.671821394	0.609982939	-0.262664309	-0.063472423	0.803525088	1.270041404	1.821625668	2.075709587	-0.675896827	1.559301843	-0.840719545	0.823473442	-0.566690757	-1.09243143	0.066255796	-0.617668719	0.8582378	-2.707550326	-3.665162927	-0.230168166	-2.204551353	-0.600203435	-0.402569305	-1.077633882	-0.749505914	-0.602940913	-0.985372893	-0.04144719	-0.402868482	0.163478469	-0.9105572	2.181264558	-0.293834292
CRC.141	0.290353501	-0.236735505	1.683747293	-0.769812265	-4.305065594	0.424221437	-2.184802057	-2.3816283	-0.769812265	-2.482908647	-2.981829368	-0.233193887	-1.140372223	-1.769606665	0.667316421	-0.953214086	1.160616351	-1.546463113	0.715055433	0.113596507	1.374930031	-1.180256278	-1.222136775	-1.085301275	-0.653157532	-0.964693471	-1.328025453	0.050502982	-1.407313728	-2.223773913	0.279523885	-0.95191791	0.202859208	-3.53358657	-0.618596449	-0.152568599	-3.098873032	-2.038683549	-0.609541597	0.271781323	-0.199793303	-0.552863635	-0.576787379	-0.286749174	-1.796370082	0.026934001	-0.91904452	0.000499875	-0.092005646
CRC.52	-0.447381451	-0.232310439	-0.455390917	1.032543709	-0.605685905	0.295427003	0.090663035	-1.520054351	-0.051609134	0.394606365	-1.803629642	-0.483859176	-0.146529793	-1.366491734	-1.621510494	-0.467606505	-0.73459437	-1.975441952	0.024595047	0.306896291	-1.305267522	-0.06272683	-0.441299561	0.293415604	0.196388814	0.397903256	0.842773355	-0.858493633	-0.099599365	0	-0.899433615	-0.731472295	-0.265398864	0.037006726	-0.843737539	-0.195042121	-0.816219178	0.499258987	0.364434759	0.545690711	0.47162731	-0.276676193	-1.46793835	0.004688989	-1.050393716	-0.798285499	0.772143187	0	1.656378749
CRC.215	0.031886189	-0.416121688	0.475488559	0.162288903	-2.131998792	0.381582168	-2.491327218	-1.882559834	-0.453343188	-2.240549702	-1.922779732	-2.253794929	-0.917541514	-2.806766174	-0.677077	0.619446818	-0.628483667	-0.312931507	-0.223893833	-0.622502341	-0.365139237	0.998202461	0.786364262	0.340250803	-0.168537002	0.796200036	-0.725877005	1.712012551	0.393190077	0.77615472	0.44743844	0.168645126	-0.551821244	-1.23031678	-1.836338513	-0.997229674	0.397836081	-2.225624052	-1.970407781	0.12009148	0.271324006	0.129887261	0.073157521	0.212365678	0.604479888	0.002596626	0.352837591	0.567357175	0.074829141
CRC.198	0.497314762	-0.674521716	-1.62964062	-1.017769901	-2.701571235	-1.06479074	1.049001788	-1.733867991	2.886497596	0.429181635	-1.015006705	-1.347073648	2.747104234	0.198604927	0.592995299	0.60851479	0.141239112	-0.941095851	-0.362836746	-0.737517128	-1.409767717	0.315613337	-0.378044513	-0.47545848	-0.078718585	-0.720107362	-1.533403226	0.366932158	-0.040509543	1.277511329	0.764071519	0.153664848	-0.300294611	0.318817301	-0.524417577	0.13496786	0.103819329	-2.347582459	-0.847931394	-0.510325749	-0.961026626	-0.691548459	1.658075684	-0.163225061	1.999518618	0.17487725	-1.030299648	0.106160196	-0.598928505
CRC.12	0.737068368	-0.828050943	0.527859716	-0.586267819	-4.933674253	-0.456968951	-0.175187068	-1.673443242	0.844407974	-0.13159042	-1.907170321	-3.457767733	0.992028803	-0.533582611	-0.872991807	2.01486302	0.09376353	0.124515875	0.226258694	-0.004008021	-2.652142569	0.664078758	0.087094707	0.30446544	-1.126086266	-0.357532454	-0.367158274	0.957509448	0.142627398	2.18611869	-0.404365713	-0.547662514	-1.544118446	-2.561355822	-3.423442991	-0.99479296	-1.844527535	0.002297359	-0.432784919	-0.271152771	-0.295176754	-0.075046874	2.792912047	0.003294567	4.38073455	-0.202850848	-0.871078389	-2.288682188	-0.032626503
CRC.42	0.302619945	-0.743598724	1.196464689	-0.861565832	-2.916921093	-0.8703618	-1.26513924	0.09567375	-0.392006088	-1.286268047	-0.072033203	0.898289681	-0.376294731	-0.286349627	0.840877293	1.105786492	1.078511617	-0.360396145	0.19334392	0.926082634	1.013852919	-1.606941032	-1.080575926	-1.171505614	-0.837017551	0.092396849	-0.525431776	0.63398087	0.279675102	0.740603122	0.028976108	-0.128629143	0.441925605	-0.298675614	1.407517548	0.485938492	-2.793608089	-1.15518264	0.025375306	0.245687516	0.006280238	0.133918818	0.71617988	0.084984324	1.056574277	-0.429245637	-0.679244275	-1.524178068	0.395549443
CRC.240	-0.523910863	0.881864905	-2.256656161	1.193922468	-2.847312268	0.959081986	0.852242757	1.23250195	0.631005784	1.961052072	1.519907	1.631766758	0.016365354	2.293170918	1.51023617	0.171513358	0.490480049	-0.018978967	0.965347527	0.797281945	0.953162535	-0.417335281	0.655808695	0.022446189	-1.307113563	1.115534956	-0.539225098	0.413962238	-0.201259758	0.601196352	-0.042281392	0.146521653	0.579306364	-0.055618424	2.447118244	0.027323296	0.937504128	-2.698595042	-0.307748735	-0.477874524	-0.410678675	-0.74865989	0.705125157	-0.676093426	-0.762711644	0.096218858	-0.901402119	0.507780994	-0.758219177
CRC.58	-1.122700084	0.799262411	0.077701508	2.073750378	-3.73387682	0.826891051	-0.490369615	-0.31416295	-0.272333796	-0.341082849	-0.649704623	0	-0.753534331	-1.080870607	-0.47320876	-0.274305275	0.587675548	-0.514164525	1.12833289	1.119492766	0.084616846	-1.385494681	-1.667596827	-2.019664338	0.947401727	-0.98564081	0.208720031	-0.269842154	1.004374867	-0.164992575	-0.267095439	0.799352339	0.91944575	1.198005033	-0.241180239	0.189297171	2.743571773	-1.622523152	0.178146185	-0.183562326	-0.14064233	0.793173495	-0.93623837	-0.184403723	-0.664171072	0.271019012	0.587953318	-0.363411872	0.211961262
CRC.233	0.017053755	-0.052241112	-2.594275187	0.303358552	-3.608221551	0.546791044	-0.245133569	-0.27641248	-0.841183259	-0.468404908	-0.408720401	0.222343231	-0.008536331	0.996099566	-0.010353412	-0.735219957	0.892653562	-0.630360192	0.886697129	1.29469977	1.865164814	-3.199073198	-2.724179583	-2.528231775	-0.921805913	-0.543693227	-0.31320503	0.590006422	-0.197841368	-1.633218441	-0.686370196	-0.156186083	0.863691322	-1.74869998	-0.315807236	-0.25747623	-3.611918413	-1.37436579	0.322228416	0.860481995	-1.144760945	0.266892458	-0.645691239	-0.116870952	-1.796370082	-0.457600863	0.066349381	-0.087193212	0.849808991
CRC.171	-0.455075609	1.299646554	2.931108415	0.93691655	-2.176833888	1.377682384	-1.25351325	-0.829196025	0.59161267	-1.077927697	-0.982163476	-0.217658621	1.067878129	-0.802292628	-1.167319487	-0.03469497	0.584670704	-0.392746336	1.331362878	1.050366976	-0.075909594	-0.678652734	-0.127492521	0.437028373	0.36672428	1.408667212	1.532837606	-0.703601638	0.638902166	-0.443634374	0.252547002	0.708183565	0.665724595	0.054109326	-1.224856015	-0.103584316	0.371356638	2.338878449	5.116203588	-2.866459938	-0.259418607	0.501926141	-0.967057849	0.210909014	-0.091567194	-0.506667614	0.580873938	1.631923213	-2.995732274
CRC.53	-0.780449509	1.272369498	0.860270494	3.177812134	2.080815597	3.794634892	0.419828131	0.62577799	1.00224822	2.306626914	1.567114792	1.186256799	0.912202386	1.319700396	0.299067017	-0.384192973	-0.10325163	-1.307852935	0.186811462	-0.14064233	-0.271546291	1.940581692	1.464897572	1.294507965	1.332366019	-0.240162556	0.031498667	-0.152685088	-0.06038715	-0.194434625	-0.934709317	0.052212871	0.809907471	-0.229790594	1.922656144	-0.217285742	2.111993433	1.217254215	-0.192493112	-0.346866066	0.398037592	-0.235595759	-0.194799078	0.245061587	-0.639985632	-0.245772669	1.044191301	0.413234845	-0.011162065
CRC.44	0.353750672	0.686072212	1.262147368	-0.471124257	-0.151055475	-0.447381451	-2.688247574	-2.610469873	0	-1.789162843	-1.865621318	-0.142139767	0.257042436	-1.803629642	0.533330479	0.063068691	-0.371933625	-0.311018938	0.203593692	-0.061981792	0.521943589	0.528449409	0.322518187	-0.031387473	-0.390379471	0.015479571	0.366308393	-0.607336524	0.52235886	0.154093535	-0.158526908	-0.072893326	0.26681588	1.006497	-0.00080032	0.166446208	0.912644091	0.680720286	0.152463543	-0.549913012	0.304907853	0.40726349	0.265819826	0.114221144	0.568660475	0.683450318	0.409855456	0	0.252857681
CRC.93	-0.003205131	-0.607336524	-0.446912298	-0.044056386	-2.80016549	-0.100372974	-0.03386707	-1.609938037	0.103368533	-0.398986142	-0.583037958	0.041237908	0.142540687	-0.215051381	0.315686269	0.600977066	-0.527802248	1.025324493	-0.282097694	0.018036362	1.304406202	0.818016163	1.203122443	0.789683881	-0.045834536	-1.036764885	-0.444569828	-0.455548608	-0.296924654	-0.405715139	0.415481443	-0.238511028	0.488948045	-0.4522423	0.797822461	0.104179819	-3.611918413	-3.759301918	-1.338266392	0.003493889	-0.393042588	-0.360682965	0.292221752	-0.285551011	0.555894587	0.557613785	-0.389198136	-1.470981169	-0.543176654
CRC.35	-0.627546723	1.120210688	-0.247820539	-0.368024825	2.809023105	-0.574475651	2.211751877	1.901644733	0.880912228	3.505362183	1.424408693	3.506451892	0.666392443	2.977726132	1.687416954	-0.545072062	-0.062194604	-1.032543689	-0.174353387	-0.693347201	-0.003205131	0.05902334	-0.06134363	-0.205180851	0.327719759	2.450504973	2.571741622	-0.636577829	0.41144718	-1.085893516	-0.036767724	-0.563347743	0.151776435	0.20880119	1.935253569	0.240747685	3.071196825	1.894511586	1.4214443	-0.291957867	-0.141448364	-0.022347864	0.169489578	-0.09805394	-0.068814316	0.582829956	-1.294262276	0.863944252	0.101111501
CRC.39	0.135928517	-0.625488532	-0.437110586	1.369732975	0.797236889	0.878090298	0.003294567	0	-0.048665172	-0.478842578	0.441861323	0.133918818	0.551986761	-1.435484605	0.934680597	0.044973366	-0.174353387	-0.848865756	0.182321557	0.511145573	0.871377044	-0.174829691	0.54881481	0.47778577	0.194826378	0.337828459	0.331962081	-0.01349059	-0.524755529	0.124692444	-0.3741118	0.188717724	-0.050451543	-0.00060018	0.516648637	-0.489553488	1.448799566	-0.667479434	-1.140372223	0.000899595	-0.126016841	-0.284487182	0.037777364	-0.273516217	0.175045148	0.049837235	-0.577677931	0.24865534	-0.614890683
CRC.80	-0.255150347	-0.033143219	0.537662278	0.319326078	-0.080126044	-0.251028755	-1.680933914	-0.401821753	0.440188544	-0.542316291	0.334040711	0.318017272	-0.341786331	-0.72649716	-0.066139803	-0.321721565	-0.580711751	-0.024190239	0.193261497	0.146003294	0.154179251	1.031189612	0.878090298	1.04679254	0.887232604	-0.152452123	-0.240671268	-0.464419251	0.104360015	0.918528227	0.321576124	0.328152005	0.545111102	1.347423587	0.906038355	0.584670704	0.268040432	-0.819164021	0.288481753	0.1670387	0.374043238	0.152034156	0.076590602	-0.097282123	-0.547143886	0.527505734	0.344227799	-0.159816701	-0.276148837
CRC.224	-0.180802711	0.054109326	-2.161085531	-0.230168166	-0.58250066	-0.576965426	-0.090909875	1.501407168	0.396962396	-0.011465478	2.34867638	0.622080732	0.43857746	-0.715597309	-0.020100672	0.623153809	-0.020713042	1.72631387	0.869618324	0.942932663	1.664607684	0.206851555	1.244298676	-0.09376138	0.517781376	0.119736682	0.589562864	-0.805420423	-0.458233174	0.883643566	0.645111732	-0.476263179	0.299067017	0.168982992	1.909942425	0.330310435	-2.831914188	1.031831255	0.400519566	0.306601957	0.347906614	-0.086429728	0.542556822	0.023618866	0.693796969	0.00249688	1.017908251	0.038066201	0.707247305
CRC.140	0.047265192	-0.187293898	-1.060161102	1.266355879	0.331459695	1.491914843	2.038710689	0.473622075	1.737056861	2.598220454	0.761039447	1.667253888	2.411008912	1.88738778	0.846468946	0.14115228	0.539121493	0.960422443	0.276949686	0.473310655	1.754282568	0.360537475	0.424221437	0.437867759	1.241239687	1.143744979	1.921836987	-0.118108088	-0.052978925	-0.864172778	-0.127492521	1.504344028	0.612804428	-0.009444459	1.130821298	0.880290428	1.329274173	1.774850651	2.863188964	0.687933614	-0.082729648	1.714482378	0.631058988	0.806699055	0.958430258	2.555248611	0.312837992	0.576725718	0.770848688
CRC.36	-0.220023424	-0.489227224	-3.480240589	-1.187443502	0.436963775	-1.592580795	1.979966451	1.211553994	2.470275129	2.026871116	0.965499856	1.049702117	2.174978968	1.478782381	0.45152138	-0.538025544	-0.962858368	0.98529427	-0.837479551	-0.867500568	0.200979739	-0.405565113	-0.253473901	-0.372659156	0.230556011	1.554622634	0.729189772	-0.207516295	0.614753113	-0.03448793	0.243886912	-0.694147681	-0.661260992	1.491014672	2.03953059	1.377177932	-2.578338595	3.001634819	1.726420628	-0.574475651	-0.188379871	0.2059567	0.742080192	0.146780731	0.52532007	-0.699567748	-0.654503557	-0.606969484	-3.155901026
CRC.65	-0.34658318	0.099573805	2.674003811	0.400988436	-0.321721565	0.633344096	-0.045834536	0.533916955	0.05845757	-0.195649987	0.851773544	-0.988861425	-0.428631386	0	-0.702187925	-0.361974677	-0.215547475	0.288931292	0.144100344	0.326926824	-0.906340401	1.064020844	1.45107504	1.2342789	0.504344668	-0.327809864	-0.28621648	-0.017451394	-0.058795047	-0.135247149	0.690944757	-0.055089966	-0.177931208	0.742984415	-0.159464775	0.677627369	-0.15280159	0.648777233	0.183820433	0.397768901	0.249045189	0.013014937	-0.997771974	-0.132617525	-0.590229647	0.915490412	1.139466283	0.662275517	1.165865871
CRC.22	-0.067529657	0.437092966	1.301770796	0.611286154	2.747335015	0.153922082	0.341388702	0.640853386	0.43812589	0.010346292	0.033241334	-2.080241862	0.344723813	-0.365427421	-0.414909567	-0.441610555	-0.73417753	-0.707651867	-0.448633604	-0.300024596	-2.950758908	0.836944448	-0.135934277	0.284351532	0.121155122	-0.344746373	-0.582321625	0.183986836	0.275128606	0.404397872	-0.541800428	-0.149080223	-0.88140633	-0.822800389	-1.233744963	-0.271021632	0.059400343	3.715694204	1.57492928	0	1.628985605	0.206688913	0.084708728	-0.409925039	-0.406765954	0.080657903	-0.089596534	-0.077745349	2.026752537
CRC.43	0.695544305	-0.200404064	-0.569337895	1.040312047	1.036240308	0.840704745	-0.253989431	0.330238562	0	0.075571187	0.610471844	-0.444101992	1.654698044	0.069526063	-0.549046837	-0.271677498	0.029170377	-0.634878272	0.166107483	0.378573413	-0.388460509	0.616751979	0.791815352	1.221950238	0.341104349	0.605681155	1.215298427	-0.668454568	-0.043011891	0.047551302	-0.163578314	-0.07364654	0.011928571	-0.064965279	-0.037286585	-0.363124268	-0.239145909	2.525800642	0.187474922	-0.130222587	1.479761935	0.023032699	-0.041342964	-0.317728994	-0.126016841	0.135928517	0.848825265	-0.25489225	1.192436517
CRC.192	-0.088612658	-0.080234393	-1.616462527	0.247562956	0.885006442	-0.237242476	0.007571265	-1.050965635	0.504525822	-0.168773744	-1.349769586	-0.86441011	-0.036145447	-0.316904931	-0.213069466	1.157604206	0.866848355	0.010346292	0.300548938	1.310708374	-0.576431381	0.346493286	-0.612673796	-0.13079229	0.189876281	-0.626984978	0.156576307	-0.393190747	-0.160168752	1.101740723	-0.645119212	-0.009747351	-0.851205485	0.353469813	-1.753885817	0.66021068	-2.343407088	2.815558409	2.893162305	-2.866459938	-0.013794711	-0.145372653	0.906199991	-0.799619425	2.207394906	-0.667284521	-0.468404908	-1.140685065	-3.623091714
CRC.216	-0.166645077	-0.818710404	-0.232058169	0.378230935	2.761382415	1.732434003	0.008860628	-0.451770861	1.104395533	2.05765595	-0.212203611	-0.041134543	1.603520439	1.859636162	1.093264682	0.799981609	-0.792525625	1.302097202	-0.897468978	-0.973919845	0.102646837	-0.001400981	-0.022961612	-0.501040323	0.152463543	0.729527325	0.842730302	0.671974615	-0.48694635	1.598801546	-0.070851741	0.160757379	-0.903868212	-0.057205474	0.305202686	-0.421899415	0.431002892	2.655232939	2.535068888	-0.223393583	0.724064283	-0.46235297	1.709916531	-0.436182081	2.520828659	0.090297638	-0.258382203	-0.294908118	-2.770990001
CRC.229	0.331459695	0.324544237	0.248733322	0.527977683	2.991006123	-0.012275031	0.75452446	0.27748021	0.644954338	1.393890438	1.244817199	0.513482092	0.852114812	0.254099435	0.52532007	-0.507830115	0.098305689	-0.542144307	0.025180299	-0.107473858	0.548525951	0.419959554	0.011829752	-0.130336502	1.516620623	0.784905606	1.776527381	-0.078502228	0.844880656	-0.9331826	-0.655851396	0.359700363	0.87534373	0.433858183	2.160226282	0.44487811	1.73993972	5.095664931	0.720810985	-0.229161624	0.455714525	0.434182132	-1.46793835	0.250525228	-0.968373812	-0.648365038	0.102556588	-0.087957279	1.238866863
CRC.232	0.219456763	0	-0.147108865	0.352978119	-2.173312757	0.721831814	-1.829461336	-1.101416216	-1.087375657	-1.510497965	-1.172474137	-2.073857163	-0.686370196	-2.225624052	-1.861109547	0	0.731550252	-1.259133216	0.463041953	0.457741253	-1.496109227	-1.645583359	-0.826450028	-0.801400766	-0.21418381	0.482549598	0.198112882	0.479644506	0.181237636	-0.497909398	1.578607502	0.071576198	-0.450671701	0.405865028	-1.542246663	0.287281992	-2.821778966	0.546385799	-0.543176654	1.277316199	0.019704583	-0.309927681	-0.93623837	-0.185847767	-1.099312534	-0.074723546	0.467938999	0.517423808	0.22777282
CRC.189	0.002297359	-0.163578314	0.117871921	0.968655452	1.245277882	0.522477477	-0.559490796	0.23483494	-0.618410834	-0.368602943	0.598836501	1.468265976	-0.068278841	-0.413245295	0.089200645	-0.05551271	1.046195556	0.368801124	0.270561346	0.498712556	0.072878645	-0.44519395	-0.378336441	-0.137883707	0.880622103	-0.024190239	0.434635485	-0.33785319	0.119293006	-0.064751877	-0.754171882	0.230556011	0.777580237	-0.493313199	-0.017247893	0.435153352	1.287247208	-2.24243117	-0.986176859	-0.264356247	-0.298271274	0.20538683	-0.099820335	-0.257864404	-0.171737763	0.248577353	-0.046567636	0.372459706	0.314518726
CRC.135	0.823824504	-0.01501212	-1.446469084	-1.364141556	1.799099135	-1.235807528	1.980808347	-0.790760009	1.053405696	0.896414502	-1.871452238	-2.77900929	0.491520473	0.039893564	-0.175544573	2.032271315	-1.486335715	0.94113943	-1.990698332	-2.188363949	-1.149484619	-1.816462082	-1.305267522	-1.493434237	0.15237768	-1.044124103	-0.893062606	-0.190434377	0.421863254	1.564042978	0.19309663	0.140891739	-0.13857265	0.419433757	-2.448767603	-0.599656837	-0.186088643	-0.870600606	-0.859910398	-0.318828801	-0.77414034	0.056285811	1.79295875	0.19004168	3.132367594	0.048694922	-0.139491979	-2.016654554	0.073064571
CRC.7	1.01523068	-0.76593295	1.810564867	-0.370049703	-1.736135565	0.505310443	0.062035391	-0.768733168	-0.16546444	-0.521886571	-0.830571856	-3.372609925	0.203104096	0.077979041	-1.660731207	0.226258694	-0.286083351	-0.2424538	-0.330033013	-0.601297527	-1.97256218	-1.532476871	-1.628111178	-1.569256123	-0.21121498	0.780837494	0.034980969	2.662062107	-0.459498997	-0.434945413	-1.433805344	0.966451385	-0.590771114	1.479192543	-2.913231052	-0.30734071	2.539379052	-3.399199379	-0.132960127	-0.17007683	0.32548351	0.242318531	-0.06166266	0.592663642	-0.631299777	-0.714166548	-1.152329571	-0.407517212	0.879709732
CRC.146	0.510725619	0.087919298	-0.615815838	-1.377532855	2.007717265	-1.57358826	1.386119346	0.000899595	1.001403641	1.440853567	1.022127134	0.284727713	1.232181181	0.7305393	0.52087496	-0.435099913	-0.328365188	1.020686783	-1.024990149	-0.491349847	1.35025259	-0.017553159	-0.357532454	0.683046338	0.278691781	-0.275226631	0.066536524	0.324399655	-0.185968198	-0.320894207	-0.816445397	-0.442699795	-0.185005154	1.923255458	1.758150978	-0.292091781	0.801194085	3.810519486	0.609928602	-0.875148789	0.790591445	-0.764643182	0.653158172	0.185067782	-0.135132674	0.392650011	-0.898696423	-1.363750397	0.324399655
CRC.156	-0.430629082	0.118049667	-3.543913684	-1.854699269	-0.937514368	-1.920729851	-1.219424909	-3.007804855	1.162025177	-0.686171567	-2.909554577	-1.54975491	0.99812875	-0.205794913	0.43424691	0.401256263	-0.424647928	0.604315967	-0.555997342	0.834125774	1.593450797	-2.360214206	-3.262305383	-2.143020523	0.017545179	0.560015708	0.052971885	-0.123750807	1.515720464	0.939538399	-0.672364641	-0.259937212	0.428400079	-0.360396145	0.156063136	-0.241562137	-0.123750807	1.849713862	1.735383102	-1.423373369	0.113328685	0.262364264	1.312378678	0.342880233	3.534576679	-0.39660448	-0.151986357	-2.656406968	-0.787238104
CRC.178	-0.019794627	-0.066139803	1.561591303	0.357114847	-3.582719258	0.356694944	-0.93828075	0.890767775	-0.451613764	-1.059007034	0.841825773	1.848517803	-0.700171795	-0.67648674	-0.14618251	-0.530688253	0.155292884	0.261440761	-0.398390194	-0.145488307	0.99591489	-1.719252778	-0.93828075	-1.227924025	-0.332400537	0.090663035	-1.245489485	-0.457600863	0.054582878	-0.991822794	0.309027626	0.009653257	0.036910354	0.404064127	1.211315779	0.062505205	0.239253093	-2.134531508	0.018232768	-0.119910297	-0.681613945	-0.099488899	-0.515335779	0.245218106	-1.365707728	0.911840846	0.770802425	-0.050767117	-0.069564463
CRC.25	-0.183322057	-0.885276678	-0.659325632	-1.245837008	1.595136128	-1.282655326	1.066639909	-1.123314901	1.473847258	0.363392332	-1.024990149	-1.381505844	1.65337824	0.342809258	0.43379338	0.179734881	-0.914292729	-1.118100965	-0.742967876	-0.815993011	-1.53991185	-2.249044326	-2.341325921	-1.533866726	-0.393635356	1.076741524	1.228997069	-0.053295297	0.29229641	0.112882157	-1.496109227	-0.42159449	-0.523910863	-0.840024376	-1.386694441	0.392514949	-0.577143505	4.993311432	3.310626951	-0.674718045	0.007174204	0.820440406	0.806073999	0.133918818	0.309027626	0.005683816	-1.184823985	-1.066241909	-2.828524355
CRC.227	0.053825087	-0.694948803	1.380100217	-1.548342813	0.081211255	-1.32425897	-0.03573081	-2.023439352	0.845181336	-1.177006356	-2.767800206	-0.090034123	0.262671909	-0.916790857	1.111396883	-0.232688964	0.12009148	-0.296655547	-0.19309943	-0.451142622	0.711625402	-0.491840324	-0.430475271	0.05845757	-0.879958803	-0.845133538	-0.462829425	-0.17411532	-0.587526699	-0.384486702	0.497193122	0.227135573	-0.345735004	0.496097698	-1.131342113	-0.007125325	-0.361113351	-0.176737179	0.711183543	0.050788167	-0.105582763	-0.331982331	0.445710937	0.261286761	0.249980205	1.951238784	-0.404365713	-1.798180037	0.065038396
CRC.213	0.25278002	-0.311155429	-2.801811581	0.450693381	1.050157068	0.076590602	-0.472406514	-0.209857207	0.216078654	-0.010454458	-0.001801622	-1.667596827	0.219055205	-0.371208619	-0.759073331	0.455777922	0.447885824	0.160757379	0.502531321	0.004390348	-2.152442435	0.241690489	0.220580269	0.418907684	0.188883315	1.155937355	0.850706331	0.039413002	0.571487892	0.158797012	0.119204247	0.103097958	-1.0744076	-0.01349059	-1.097213268	-0.935983365	0.220339624	3.087549998	3.731491046	0.11520193	-0.306253458	0.062880898	0.354873322	-0.130222587	-0.365715689	-0.059962341	0.05259245	0.855478592	-2.537042404
CRC.195	-0.150939176	-0.562469857	0.263747922	-0.52306691	1.999207149	0.106699619	0.383219499	0.044973366	0.02039069	-0.945462109	-0.900417383	-0.092663685	0.043059489	-0.300564698	-0.849333264	-0.515000995	-0.157121756	-2.354931573	0.165768643	0.41969669	0.070551656	-0.966006324	-0.685377443	-1.241674672	0.037006726	-1.072067733	-0.533923675	-0.914542261	-0.71273783	0.171176346	-1.47359669	-0.478358434	-0.271677498	-1.203639527	-0.295042427	0.31415359	2.688017547	-1.703199292	-1.075286463	-2.866459938	-1.021373508	0.038739828	-0.733552595	-0.123411345	0.01212618	-0.876108942	0.45596809	-0.646645347	-0.717030121
CRC.237	-0.018469516	0.408593543	-0.115747609	0.844193045	2.383076931	0.639588163	1.766116822	0.570301351	0.437351297	1.593938413	0.74749331	-2.350725468	0.075756612	0.6550818	-0.738144546	-0.479165471	-0.502031076	1.807517982	-0.222893583	-0.222144051	-3.11903049	1.282599125	0.385534473	0.083237599	0.292968077	-0.03469497	0.764118094	1.203872799	0.229205143	0.347482826	0.481746906	1.038508365	-1.861109547	-0.280772664	-1.287354413	0.272009903	1.10316856	1.326597434	0.313349819	-0.084469157	0.779508346	0.135753921	-0.064325211	0.089383561	0.373699205	0.353891073	-0.566338334	-0.705624702	1.096643686
CRC.214	0.030432207	0.50675736	1.344664749	1.561884983	0	0.544124994	0.399715276	-0.097502581	0.30910104	0.750330594	0.423435993	-0.308293026	-0.085884739	-0.069564463	0.344723813	-0.129880921	0.251225535	0.606390317	0.380489122	0	-1.095417398	0.698632111	1.384793235	1.214675327	0.429767401	0	-0.128401715	-0.358963274	-0.191281578	-0.100262422	0.742746541	1.919874135	0.034884402	-0.787897517	0.963136149	1.15967603	0.55938719	3.361496286	1.331864574	0.441539852	0.841394757	-0.355675444	-0.280905088	0.106879362	-0.790539527	0.535849889	-0.189950584	0.78330776	1.895894234
CRC.234	1.451988464	-0.455706325	2.353648861	0.320125061	-3.369698715	0.539762874	2.799163708	0.469753598	0.079642628	1.450864132	-0.822800389	-0.086320706	0.485261632	0.74174685	-0.171381617	0.777488329	1.014868295	0.585060731	0.191033497	0.985219601	-0.028811082	-0.454602833	0.142280507	-0.738353773	-0.195163665	-0.232815171	-0.036249133	-0.191039447	-0.109480101	0.264746041	0.621758584	-0.348565061	0.44775802	0.93346245	0	0.577343435	0.496097698	-1.021095846	-0.649130295	0.516827576	0	0.097580328	0.551353175	-0.120023043	0	-0.008032172	0.105710454	1.133754182	0.816602984
CRC.186	-0.757792374	1.675225653	-0.601115095	0.093308177	0	-0.137080541	-0.204812595	0.21929616	0.777028665	0.682692723	0.751557588	-0.450357877	-1.467504417	0.384854154	-1.77136878	-0.378920553	0.644272013	0.772928316	-0.453815369	-0.257088207	-2.557477343	2.292554959	1.502921173	1.733794848	-0.645500527	1.959037888	-0.047930534	1.742954305	0.400988436	0.342525308	-0.043325125	0.56144269	-0.87562875	0.932872491	-1.805452796	-0.402569305	0.13155444	0.555779869	0.14418692	-0.420223479	-0.104250021	-0.260845418	0.077979041	0.619231498	1.204592612	0.263901544	-0.893062606	0.927823968	0.104450101
CRC.197	0.655808695	-0.801177925	-0.355390055	-0.297059234	0.893226792	-0.399135184	2.516639463	0.014100124	2.155696315	0.907976262	-1.244100595	-0.859674131	1.858654586	0.369077711	-0.056887862	0.618692995	-0.022347864	-0.85143976	-0.417790758	-0.658552536	-1.383897237	0.131817425	0.131203686	-0.331007197	0.089200645	-2.358097803	-2.218243945	-0.859674131	-0.835863483	0.700768068	0	-0.528480559	-0.358104537	-0.934709317	-2.024953356	0.75113303	1.74664006	-2.055725015	0.014297305	-0.26487742	-0.038844784	-0.825536369	0.872840286	-0.062301026	0.800969663	-0.142255048	-0.809007067	-0.923315347	-0.399582445
CRC.188	-0.802292628	0.554689387	-1.769019982	0.412771683	-0.602027587	1.579576464	1.594872348	0.370252352	0.901583103	1.525208118	0.324399655	-3.680911284	0.71083974	0.193591149	-2.950758908	0.025667747	-0.393190747	1.471783747	-0.899679466	-1.226900309	-1.280134165	1.359924718	0.587119776	0.913406577	-0.554429261	-0.517514612	-0.796731497	3.093425974	-0.052030408	-0.028811082	0.505551741	0.502228777	-1.370027389	1.451941642	-3.665162927	-0.389345726	0.093399264	0.223943231	-0.166172655	-1.106846094	0.092943746	0.150916885	-0.114849842	0.930942863	1.98163575	0.359002234	-1.188427593	-0.005615739	-0.141563564
CRC.172	0.774404535	-0.103806169	-1.817692851	-0.538539462	-0.27089051	0.369561554	-0.093981063	0.145830448	0.611991354	0.157003749	0.30269383	-1.194682757	0.022054991	0.782256356	-1.770193691	-0.014707629	-0.40631547	1.226506992	-0.576075509	-0.620826519	-2.70306266	0.936289418	0.749432992	0.676001022	0.760431927	0.210989995	0.02644717	0.567980704	-1.325387426	0.059965581	-0.065285467	0.626366147	-1.357901287	0.513302554	-1.346304713	0.651856326	1.174337999	0.770524802	0.056096739	0.47492898	0.20522395	-0.105360516	-0.102475792	0.002696362	0.472064005	0.281563391	-0.76507292	-0.399284249	-0.291823972
CRC.210	0.004888034	0.171344866	-1.89645354	-0.065498982	1.270434475	-0.473851021	1.054277186	1.680474028	0.358932394	0.972141625	2.116966106	0.039509133	-0.182601596	0.52573394	-0.16511052	-0.102586589	-0.298001805	1.241875341	0.246469377	-0.022552404	-1.045830103	0.873466735	1.223334158	0.338755343	0.21640087	-0.621943422	-0.381699755	0.442760893	0.085535288	-0.073538903	0.829991828	-0.170313938	0.706803507	-0.58590843	1.189944871	0.744980329	-0.138113302	3.67414138	2.714131671	0.134093734	0.27010347	-0.139377016	-0.432476657	-0.294371061	-0.461559382	-0.282760868	0.872255246	-1.292075686	-1.049536451
CRC.182	-2.120263536	0.491459301	0.210017784	-2.338212271	-0.028193734	-2.628315233	0.295203714	-0.597655199	-2.679462744	2.012179315	-1.330670457	0.437738669	-0.855195633	1.8252426	-1.718137329	-1.246532419	-0.146066776	-2.473373414	-3.509896799	-2.505926017	-1.488991759	-3.600868577	-4.358310108	-4.135166557	-1.146018411	-0.755022584	-0.987249821	1.055878746	0.555206079	-2.132842318	0.210341959	0.067378235	-1.624044065	-3.973898409	-0.929882685	0.148764773	-2.02722867	-2.544656654	-0.165346453	-2.866459938	-0.02809088	0.582327345	-1.023597585	0.86890558	-0.910805802	-0.618410834	-2.08505728	-1.928266714	-4.500810171
CRC.89	-0.045206593	0.159138221	2.07045125	0.082685367	-5.149897361	0.033241334	-3.717278929	-1.013077001	-1.066822966	-3.48675527	-1.525096764	-2.013653801	-0.009949331	-3.241632812	-2.037148629	-0.670212209	-0.273910668	-2.473373414	-0.131134268	0.427813512	-1.911218909	0.017250353	-0.06400533	-0.747181069	0.400251541	-1.206643033	-0.480134776	-0.568454737	-0.202238591	0.03333806	-0.99912901	-0.422051912	-0.056358734	-1.657053766	-2.196424897	-0.161460666	-2.092324168	-0.277995803	0	0.209044627	1.289067345	-0.150706617	-1.46793835	-0.097392346	-1.796370082	-1.439273286	1.080074861	-1.485451933	2.151901728
CRC.24	-0.966794864	-0.989668202	0.47865361	-0.350125013	2.035489654	-0.284354282	1.202822143	0.601196352	-0.55321134	0.713782794	0.001798382	0.418249702	-0.4547604	0.331675034	1.499466784	-0.321859524	1.209318491	0.922670339	0.831429768	0.940007258	1.565736777	-0.021938908	-0.613227557	-0.158644093	1.031403539	1.320608515	2.382015305	-0.098936748	-1.123622452	-0.331146444	-1.303424883	-0.576965426	0.237598572	-0.199182914	0.6870285	0.10282731	-0.155601732	-0.584651584	-0.921052049	0.170164627	0.296022197	-0.555300114	-0.02306394	0.194661769	-1.071191693	-1.001576326	0.001598721	-1.520969264	-0.343899752
CRC.174	0.446671029	0.032176732	1.004374867	-0.329754849	-3.80766299	-0.109368537	-0.122506674	-1.645583359	-0.011162065	-1.119631656	-1.95970486	0.834169198	-0.195528384	-1.32275634	-0.423120043	-0.32628431	-0.426637673	-0.092883127	-0.091567194	-0.342208658	-0.065819341	0.926478658	0.578129069	0.11234606	0.096672887	-0.76378426	-0.297597737	-0.244239515	0.229125623	-0.719080563	0.229920536	0.164666622	0.596305829	0.0009995	-0.113168698	0.228330078	0	-1.403237082	-0.656622406	-0.161695739	-0.157121756	0.304834131	-0.39630717	0.131379078	-0.105582763	0.084708728	0.004390348	-0.120586963	0.159308782
CRC.113	-0.650470906	-0.510658971	-0.314847741	0	-3.571985703	0.85929701	-1.238564249	0.736589738	0.083973434	-0.778051688	0.098486947	0.363044614	-0.079043207	-1.32275634	1.24112407	0.458184052	1.026686549	-0.447068658	2.032625054	2.028621819	1.697595299	0.145916875	-0.449103565	-0.022450129	-0.057523186	-1.614953093	-0.879235824	-0.288348961	-1.0761661	0.201960772	-1.155500151	-0.280640258	1.035388459	-1.97833004	-3.665162927	-0.533582611	0.351220093	-1.897119985	-1.484127721	0.434700233	0.432431556	-0.69214768	-0.093102618	0.020782539	-0.134789326	-1.106543659	0.286456322	-0.658166212	-1.018046641
CRC.211	-0.135934277	0.865712971	-1.610438413	-0.990744918	-1.685239626	-0.244750305	1.57627402	-0.19334206	0.72890035	1.24498998	-1.163791015	-1.571660548	1.246083568	1.751614329	0.170248976	-0.535459905	-0.315395911	0.4158114	-0.398688124	-0.865122445	-1.225196441	0.090023503	-0.251285857	0.443531309	-0.207639365	-0.393042588	0.152721087	0.215675736	0.271857522	-0.029531803	0.270027137	0.038451186	-1.099312534	-0.775442423	-3.665162927	0.096218858	-2.32995629	1.088662958	-0.133531393	-0.333097936	0.209531324	-0.111937653	0.228489238	-0.345311185	-0.124543335	0.344936315	-0.523235644	-0.059113264	-0.734385929
CRC.239	-0.458391314	-0.081535488	2.886307956	1.718489607	-3.11226609	1.31407307	-1.413460029	-1.699909816	-0.619896719	-1.277978218	-1.452434164	-0.02644665	-0.699769057	-0.826221535	-0.71355399	-0.266051052	1.091956857	-1.3919101	0.668547064	1.119166268	0.073900808	-0.222144051	1.087011931	0.042197049	0.034014879	0.54522705	0.632281905	-0.371208619	-0.239527031	-1.00184862	0.896047207	-0.196623342	-0.126016841	-2.877060744	-0.58842687	-0.010858743	-0.397496938	0	0.850749041	0.283674051	-0.373094728	0.071669287	-1.46793835	-0.17578298	-0.557742544	-0.583575544	-0.335332886	1.042641405	1.654315671
CRC.40	0.01813457	0.270332434	-1.893127964	0.971990304	1.259142575	0.439351104	-2.288682188	-1.603455841	-0.951399909	-2.698595042	-2.154165088	1.258233691	-0.63073592	-3.575550769	0.042772092	0.161863715	-0.069028586	-0.564753966	0.035270614	0.218733843	0.896210466	-1.196004635	-0.299889616	-0.022961612	-0.581605806	-0.017553159	-0.153384307	-0.119346758	0.092305671	-1.443923474	-0.168773744	-0.429860265	0.571149024	0.440317319	-3.665162927	0.325339064	0.491275765	2.623892929	0.673964361	0.437867759	0.089749292	-0.002803927	-1.013903561	-0.364131245	-1.140059479	0.575039092	0.323314625	0.608297103	-1.745830537
CRC.161	-1.039588948	0.150744887	0.978175736	-0.893551245	-4.160484365	-1.452006904	-0.959459227	0	-1.503277717	-0.621570982	0.716473006	0.611340418	-0.593120866	-0.353252237	0.829991828	-1.955455562	0.898656153	-2.473373414	1.060425707	1.327605365	0.791543502	0.745407507	1.447859717	0.864744774	0	-0.403616817	-0.634689611	-0.04103035	-0.474975971	-0.308973808	0.077331343	-0.253989431	0.551180309	0.116003676	1.384918415	-0.752260445	-0.755022584	-1.035355839	-1.117183674	-0.194556094	-0.211585602	-0.499556032	-1.46793835	-0.17007683	-1.796370082	-0.403018104	-0.348423368	-0.803185286	0.121155122
CRC.202	0.349458971	-0.390970662	-0.255795884	0.528803057	0.279070096	0.082685367	1.10701026	1.661840591	-0.532560116	1.438269923	2.023082808	1.26807373	-0.400925428	1.432676867	0.569396373	0.003693172	0.064569771	0.655704885	0.242083061	-0.546625528	0.043059489	-0.772190388	0.682035676	-0.144563451	0.506938077	1.302205981	-0.261364764	0.285479649	0.08874321	-0.358676947	-0.705017353	0.75954335	0.317216603	-0.405715139	2.089156696	-0.70097776	-1.208985346	2.301884848	0.372459706	-0.004811557	-0.025010163	-0.528480559	0.523485153	0.191198705	0.095491981	-0.074184898	0.212284808	0.157089215	0.777166586
CRC.230	0.496402103	0.232063649	1.440900911	-0.632804952	-3.393229212	0.143060843	-0.343335737	-0.436027414	-0.376586149	0.137149838	0.017152059	-1.782601531	-0.388018195	-0.269318388	-0.942634707	0.941217463	0	1.669083231	-0.033453376	-0.064218572	-1.380709983	0.388793574	0.555320864	0.745027802	-0.322549608	-1.124545671	-0.295983097	1.560940705	0.591335914	0.069899127	0.417854706	0.267275263	-0.599839003	0.694795821	-1.559695821	0.426639343	-2.373007557	-2.094758246	-0.724018844	-0.474493695	0.081026839	0.278010453	-0.185245828	0.356904917	-0.028296599	0.663769862	0.026641931	-0.792525625	-0.192614346
CRC.201	0.529922119	-0.445662298	-0.754809841	-1.271538124	1.341009297	-0.407066389	1.687953301	-0.11440126	1.013598914	0.809551488	-0.433093275	0.772004571	1.160866954	1.377959724	0.189131649	1.054207495	-0.890135774	0.027712439	0.245296356	-0.408569923	-0.51835389	-1.24897017	-1.659679129	-1.160913315	-0.332818918	-0.543693227	-1.244794799	-0.796953349	-0.769380487	0.271247766	0.263671102	-0.599839003	0.517066111	-3.759301918	0.481067202	-0.505672259	1.473847258	-2.962297497	-1.154547921	0.395078015	-0.925583779	-0.80609194	0.983014364	-0.201871416	1.435394001	-0.32573014	-0.614890683	-0.192250688	-1.937247776
CRC.170	-0.220521991	-0.489716661	1.074217132	1.579741301	-3.032396258	1.622235671	-1.037893554	-1.059295426	-1.112609798	-1.658628157	-1.958995389	-0.132389188	-0.822572728	-1.557794679	-0.024087796	0.274520842	0.65029187	-0.711107506	0.863522666	1.08977334	-0.044997366	0.021467907	0.510425544	-0.074077203	0.854755696	0.017250353	0.4650539	0.175464769	-0.101479169	-0.459024125	0.506094449	0.053540767	0.57013173	0.751416089	-3.665162927	0.054488185	-3.611918413	-1.630661549	-0.263705163	0.432885704	-0.303269596	0.194167779	-0.569161201	0.105080476	0.241062052	0.463104888	0.399245808	0.533037112	-0.087520598
CRC.196	-1.533403226	-0.119797563	-1.575519694	0.595479223	1.625232518	0.027031339	-1.525556428	0.416141248	-0.211956362	-0.824395467	0.06719125	0.076405331	-0.1806829	-0.594388409	2.51063125	0.007670506	-1.010601411	-0.547316732	0.9680859	0.596415992	0.363531385	1.248037535	0.856965266	1.14581389	1.243981668	0.611882894	1.052673057	-0.704612659	-0.390527236	-0.968373812	0.163733192	-0.441299561	0.591668012	-0.660486398	1.65456423	-0.650662569	-0.927604492	2.718119337	1.644708527	0.866932406	-0.150939176	-0.842807955	-1.46793835	-0.258252728	-0.316767653	-0.817803785	1.503454981	1.111265235	-5.035953102
CRC.19	0.205305393	-0.393190747	0.118138528	-1.62455155	1.672863314	-1.295357366	0.906159585	-0.132275039	0.85420254	0.768532907	0.523188883	0.558929838	0.876967613	0.653054087	0.761086164	0.062599142	-0.593663902	-0.054984308	-0.370918764	-0.874669057	0.394943281	0.057325067	0.311667118	0.876301724	0.389538958	-0.256829609	0.20057069	-0.210597582	-0.162518929	0.027323296	-0.029840842	-0.683791086	0.544589166	0.980016423	1.735453633	0.20057069	1.127782666	2.577592176	2.481484133	-0.212203611	0.413234845	-0.532730459	-0.182361558	-0.393190747	-0.012275031	0.84955246	-0.630172381	-0.985908799	-0.317179543
CRC.194	-1.38469564	-0.989668202	1.77776196	-0.929882685	-0.06400533	-1.212677245	2.815893632	0.807145285	-0.510159179	3.120552711	-0.534435489	1.088528282	0.052782185	2.644762453	-0.665142984	-1.357123984	-1.49744941	-1.73556819	-1.300850879	-1.514582381	-0.273779167	-1.573105983	-2.404617819	-2.061994628	-1.773134005	-0.307204739	-0.293297811	0.532567546	-1.266912604	-1.273680217	-0.793851885	-0.980296062	-0.828508818	-2.396895772	0.544821171	0.059683002	-0.631863952	-1.920729851	0.611177618	-2.298593072	-0.266442569	-0.529668712	-1.289530693	-0.006722546	-0.706435075	-1.083526651	-0.413850165	-0.892330094	-0.935728426
CRC.177	0.126985012	-0.111266812	1.815394612	1.42805991	-2.916921093	0.974861481	-1.904480339	-1.009777575	-0.767439785	-1.47797115	-1.606442403	-1.036764885	-0.368892128	-1.204973305	-1.072652187	0.690443529	0.309468026	-0.684782264	0.260593467	0.544241057	-1.105636904	-2.62554898	-1.933783969	-2.496169842	0.708971316	0.078718755	0.116448813	0.05230778	0.179066264	0.788684607	-0.749082813	0.800475758	-0.379797361	0.171007797	-1.05010788	0.697388175	-3.611918413	0.757013601	1.906887131	0.089566443	0.588008862	0.98529427	0.117427417	-0.059113264	0.038739828	-0.360539545	0.560415468	-0.928363313	0.904299119
CRC.193	-0.263965546	-0.523573197	-0.676093426	-0.569691377	-5.149897361	0.79746215	-0.008939842	0.395684096	-0.55582299	0.01133551	0.265666498	-0.240798487	-0.065498982	0.835601148	0.182154876	-0.137195239	0.7950718	1.034073768	1.279210139	1.404379829	1.030797295	-0.285551011	1.180929331	0.236651901	0.02810143	-0.103917113	1.527359801	0.278237614	0.356834931	-0.487597498	-0.729396313	0.177392764	0.121686518	-1.20764621	0.986189859	-0.152685088	-3.611918413	-0.232562773	1.140138035	-0.018775155	-0.841879234	0.128393215	-0.22614806	-0.050451543	0.311740338	-0.252057561	0.74787208	0.40726349	0.7328966
[truncated: 481 more columns]
