# Supplementary material for: Fecal Microbiota, Fecal Metabolome, and Colorectal Cancer Interrelations
Source: PLoS One. 2016 Mar 25;11(3):e0152126. doi: 10.1371/journal.pone.0152126 (PMC4807824; doi:10.1371/journal.pone.0152126)
Supplement: S3 Table — (CSV) [file pone.0152126.s003.csv]

ID	Root;k__Archaea	Root;k__Bacteria	Root;k__Archaea;p__Euryarchaeota	Root;k__Bacteria;p__	Root;k__Bacteria;p__Acidobacteria	Root;k__Bacteria;p__Actinobacteria	Root;k__Bacteria;p__Bacteroidetes	Root;k__Bacteria;p__Chloroflexi	Root;k__Bacteria;p__Cyanobacteria	Root;k__Bacteria;p__Firmicutes	Root;k__Bacteria;p__Fusobacteria	Root;k__Bacteria;p__Planctomycetes	Root;k__Bacteria;p__Proteobacteria	Root;k__Bacteria;p__Synergistetes	Root;k__Bacteria;p__Tenericutes	Root;k__Bacteria;p__Verrucomicrobia	Root;k__Archaea;p__Euryarchaeota;c__[Parvarchaea]	Root;k__Bacteria;p__;c__	Root;k__Bacteria;p__Actinobacteria;c__Actinobacteria	Root;k__Bacteria;p__Bacteroidetes;c__Bacteroidia	Root;k__Bacteria;p__Bacteroidetes;c__Flavobacteriia	Root;k__Bacteria;p__Bacteroidetes;c__Sphingobacteriia	Root;k__Bacteria;p__Firmicutes;c__Bacilli	Root;k__Bacteria;p__Firmicutes;c__Clostridia	Root;k__Bacteria;p__Firmicutes;c__Erysipelotrichi	Root;k__Bacteria;p__Firmicutes;c__RF3	Root;k__Bacteria;p__Fusobacteria;c__Fusobacteria	Root;k__Bacteria;p__Planctomycetes;c__Phycisphaerae	Root;k__Bacteria;p__Proteobacteria;c__Alphaproteobacteria	Root;k__Bacteria;p__Proteobacteria;c__Betaproteobacteria	Root;k__Bacteria;p__Proteobacteria;c__Deltaproteobacteria	Root;k__Bacteria;p__Proteobacteria;c__Epsilonproteobacteria	Root;k__Bacteria;p__Proteobacteria;c__Gammaproteobacteria	Root;k__Bacteria;p__Synergistetes;c__Synergistia	Root;k__Bacteria;p__Tenericutes;c__Mollicutes	Root;k__Bacteria;p__Verrucomicrobia;c__Verrucomicrobiae	Root;k__Bacteria;p__Verrucomicrobia;c__[Pedosphaerae]	Root;k__Archaea;p__Euryarchaeota;c__[Parvarchaea];o__YLA114	Root;k__Bacteria;p__;c__;o__	Root;k__Bacteria;p__Actinobacteria;c__Actinobacteria;o__Actinomycetales	Root;k__Bacteria;p__Actinobacteria;c__Actinobacteria;o__Bifidobacteriales	Root;k__Bacteria;p__Bacteroidetes;c__Bacteroidia;o__Bacteroidales	Root;k__Bacteria;p__Bacteroidetes;c__Flavobacteriia;o__Flavobacteriales	Root;k__Bacteria;p__Bacteroidetes;c__Sphingobacteriia;o__Sphingobacteriales	Root;k__Bacteria;p__Firmicutes;c__Bacilli;o__	Root;k__Bacteria;p__Firmicutes;c__Bacilli;o__Bacillales	Root;k__Bacteria;p__Firmicutes;c__Bacilli;o__Gemellales	Root;k__Bacteria;p__Firmicutes;c__Bacilli;o__Lactobacillales	Root;k__Bacteria;p__Firmicutes;c__Bacilli;o__Turicibacterales
CRC.222	0	1	0	0	0	0.005376344	0.405913978	0	0.001344086	0.409946237	0.004032258	0	0.173387097	0	0	0	0	0	0.005376344	0.404569892	0.001344086	0	0.001344086	0.408602151	0	0	0.004032258	0	0	0	0.004032258	0	0.169354839	0	0	0	0	0	0	0.002688172	0.002688172	0.404569892	0.001344086	0	0	0	0	0.001344086	0
CRC.57	0	1	0	0	0	0.000143349	0.34790711	0	0	0.632024083	0	0.000143349	0.019352064	0	0	0.000143349	0	0	0.000143349	0.347620413	0.000143349	0.000143349	0.002150229	0.628297018	0.001576835	0	0	0	0.000286697	0.000286697	0.000286697	0.002150229	0.016341743	0	0	0.000143349	0	0	0	0.000143349	0	0.347620413	0.000143349	0.000143349	0	0.000143349	0.000143349	0.001576835	0.000286697
CRC.82	0	1	0	0.000254194	0.000127097	0.016522623	0.435815963	0.000381291	0	0.53202847	0	0.000254194	0.010421962	0	0	0	0	0.000254194	0.016522623	0.435815963	0	0	0.001270971	0.522750381	0.008007117	0	0	0	0.002033554	0.00482969	0.001270971	0.001398068	0.00088968	0	0	0	0	0	0.000254194	0.000254194	0.016268429	0.435815963	0	0	0	0.000254194	0	0.001016777	0
CRC.220	0.000347766	0.999652234	0.000347766	0	0.000173883	0.016344983	0.005216484	0	0	0.973395931	0	0	0.004520953	0	0	0	0.000347766	0	0.016344983	0.004520953	0.000695531	0	0.001912711	0.966614502	0.004868718	0	0	0	0	0	0	0.000173883	0.00434707	0	0	0	0	0.000347766	0	0.000347766	0.015997218	0.004520953	0.000695531	0	0	0	0	0.001912711	0
CRC.90	0	1	0	0	0	0	0.486631016	0	0	0.50802139	0	0	0.005347594	0	0	0	0	0	0	0.486631016	0	0	0	0.502673797	0.005347594	0	0	0	0	0	0	0.005347594	0	0	0	0	0	0	0	0	0	0.486631016	0	0	0	0	0	0	0
CRC.180	0.000284981	0.999715019	0.000284981	0	0	0.001424907	0.480478769	0	0	0.51353662	0	0.000284981	0.003989741	0	0	0	0.000284981	0	0.001424907	0.479623824	0	0.000854944	0.000854944	0.512396694	0.000284981	0	0	0.000284981	0.00199487	0.001424907	0.000284981	0.000284981	0	0	0	0	0	0.000284981	0	0.000569963	0.000854944	0.479623824	0	0.000854944	0	0	0.000569963	0.000284981	0
CRC.151	0	1	0	0.031746032	0	0.015873016	0.007936508	0	0	0.944444444	0	0	0	0	0	0	0	0.031746032	0.015873016	0.007936508	0	0	0.023809524	0.920634921	0	0	0	0	0	0	0	0	0	0	0	0	0	0	0.031746032	0	0.015873016	0.007936508	0	0	0	0	0	0.023809524	0
CRC.143	0	1	0	0.000829187	0	0.004560531	0.045190713	0	0	0.945273632	0	0.000829187	0.002902156	0	0	0	0	0.000829187	0.004560531	0.044776119	0	0.000414594	0.017412935	0.92371476	0.003731343	0.000414594	0	0.000829187	0.000829187	0	0	0	0.002072968	0	0	0	0	0	0.000829187	0.002487562	0.002072968	0.044776119	0	0.000414594	0	0.000414594	0	0.012023217	0.004975124
CRC.235	7.86E-05	0.999921377	7.86E-05	0	0.000157245	0.032471106	0.337919648	0.000157245	0.001415206	0.613570249	0	7.86E-05	0.011714757	0	7.86E-05	0.002201431	7.86E-05	0	0.032471106	0.337212045	0.000393113	0.00031449	0.078229421	0.534004246	0.001336583	0	0	0	0.001179338	0.001572451	0	0.000550358	0.008412611	0	7.86E-05	0.002122808	7.86E-05	7.86E-05	0	7.86E-05	0.032392484	0.337212045	0.000393113	0.00031449	0	7.86E-05	7.86E-05	0.077757685	0.00031449
CRC.238	0	1	0	0	0.000282725	0.08368674	0.340684196	0	0	0.538026576	0.000565451	0.000282725	0.035906135	0	0	0.000565451	0	0	0.08368674	0.340684196	0	0	0.021487136	0.499575912	0.016963528	0	0.000565451	0	0	0.000848176	0	0	0.035057959	0	0	0	0.000565451	0	0	0.000282725	0.083404015	0.340684196	0	0	0	0	0	0.00621996	0.015267176
CRC.104	0	1	0	0	0	0.012688532	0.416327508	0	0.000718219	0.556380177	0	0.000957625	0.012449126	0	0.000239406	0.000239406	0	0	0.012688532	0.414412258	0.000478813	0.001436438	0.000957625	0.555183146	0.000239406	0	0	0.000957625	0.000718219	0.000718219	0.005506344	0	0.005506344	0	0.000239406	0	0.000239406	0	0	0.000239406	0.012449126	0.414412258	0.000478813	0.001436438	0	0	0	0	0.000957625
CRC.160	0	1	0	0	0	0	0.113245703	0	0	0.88372093	0	0	0.002696326	0	0	0	0	0	0	0.112571621	0.000337041	0.000337041	0.003370408	0.880013482	0.000337041	0	0	0	0	0	0.000337041	0	0.002359285	0	0	0	0	0	0	0	0	0.112571621	0.000337041	0.000337041	0	0.000337041	0	0.002359285	0.000674082
CRC.97	0	1	0	0.000546896	0	0.007383101	0.221493027	0	0	0.765654908	0	0	0.004922067	0	0	0	0	0.000546896	0.007383101	0.220946131	0	0.000546896	0.010117583	0.755537326	0	0	0	0	0.001367241	0.001914137	0	0.001093793	0.000546896	0	0	0	0	0	0.000546896	0.001914137	0.005468964	0.220946131	0	0.000546896	0	0	0	0.001367241	0.008750342
CRC.66	0	1	0	0	0	0.001171875	0.110546875	0	0	0.871484375	0	0	0.015820313	0	0	0.000585938	0	0	0.001171875	0.11015625	0.000390625	0	0.341210938	0.527148438	0.003125	0	0	0	0.000585938	0.001367188	0.003320313	0.000195313	0.010351563	0	0	0.000195313	0	0	0	0.001171875	0	0.11015625	0.000390625	0	0	0.000976563	0	0.340234375	0
CRC.96	0	1	0	0	0	0.061099796	0.081720978	0.000254582	0	0.848523422	0	0.000254582	0.007637475	0	0.000254582	0	0	0	0.061099796	0.081466395	0	0.000254582	0.049389002	0.789714868	0.009419552	0	0	0.000254582	0.000254582	0.00610998	0.000509165	0	0.000763747	0	0.000254582	0	0	0	0	0.001527495	0.059572301	0.081466395	0	0.000254582	0	0	0	0.049389002	0
CRC.134	0	1	0	0.000859353	0	0.000572902	0.26553996	0	0.000286451	0.711257519	0	0.000572902	0.020624463	0	0.000286451	0	0	0.000859353	0.000572902	0.265253509	0	0.000286451	0.000859353	0.709538814	0.000859353	0	0	0	0.008307075	0.006015468	0.00315096	0.001432254	0.001718705	0	0.000286451	0	0	0	0.000859353	0.000286451	0.000286451	0.265253509	0	0.000286451	0	0	0	0.000859353	0
CRC.207	0	1	0	0	0.000616143	0.013965907	0.151776545	0	0	0.823372356	0	0	0.009036763	0	0	0.000616143	0	0	0.013965907	0.151365784	0.000410762	0	0.008215239	0.814951735	0.000205381	0	0	0	0.003902239	0.000616143	0.000616143	0.001232286	0.002669953	0	0	0	0.000616143	0	0	0.000821524	0.013144383	0.151365784	0.000410762	0	0	0.000205381	0	0.008009858	0
CRC.132	0	1	0	0.001834301	0	0.000305717	0.418526445	0	0	0.564353409	0	0	0.014674411	0	0	0.000305717	0	0.001834301	0.000305717	0.418526445	0	0	0.000917151	0.561907673	0.001528585	0	0	0	0.000611434	0.008560073	0.004280037	0	0.001222868	0	0	0.000305717	0	0	0.001834301	0.000305717	0	0.418526445	0	0	0	0.000305717	0	0	0.000611434
CRC.190	0	1	0	0	0	0.319070081	0.026280323	0	0	0.635781671	0	0	0.013140162	0	0.001347709	0.003706199	0	0	0.319070081	0.02425876	0	0.002021563	0.000336927	0.627358491	0.008086253	0	0	0	0.001010782	0.001347709	0	0.001010782	0.009770889	0	0.001347709	0.001010782	0.002695418	0	0	0.000673854	0.318396226	0.02425876	0	0.002021563	0	0	0	0.000336927	0
CRC.204	0.000909504	0.999090496	0.000909504	0	0.000227376	0.002273761	0.012050932	0	0	0.954524784	0	0.000227376	0.029786266	0	0	0	0.000909504	0	0.002273761	0.011823556	0	0	0.022964984	0.931105048	0.000454752	0	0	0	0	0	0.000909504	0	0.028876762	0	0	0	0	0.000909504	0	0.00113688	0.00113688	0.011823556	0	0	0	0	0	0.022964984	0
CRC.102	0	1	0	0	0	0.000268312	0.186477059	0	0	0.800107325	0	0	0.008854306	0	0	0	0	0	0.000268312	0.186477059	0	0	0.000804937	0.798229139	0.001073249	0	0	0	0.002951435	0.001609874	0.000536625	0.00348806	0.000268312	0	0	0	0	0	0	0.000268312	0	0.186477059	0	0	0	0.000268312	0	0.000536625	0
CRC.121	0	1	0	0.00021106	0	0.014140988	0.502532714	0	0.00021106	0.450401013	0	0.000422119	0.031447868	0.00021106	0	0.000422119	0	0.00021106	0.014140988	0.497045167	0.005276488	0.00021106	0.001266357	0.444702406	0.00443225	0	0	0	0.001055298	0.004010131	0.000633179	0.003165893	0.022583369	0.00021106	0	0.000422119	0	0	0.00021106	0	0.014140988	0.497045167	0.005276488	0.00021106	0	0	0	0.001266357	0
CRC.144	0.000292483	0.999707517	0.000292483	0.001462416	0	0.002339865	0.022228722	0	0	0.671248903	0	0.000584966	0.275519158	0	0	0.000292483	0.000292483	0.001462416	0.002339865	0.021058789	0.000584966	0.000584966	0.007604563	0.660719509	0.002632349	0.000292483	0	0.000584966	0.00087745	0	0.004094765	0	0.270546944	0	0	0	0.000292483	0.000292483	0.001462416	0.001462416	0.00087745	0.021058789	0.000584966	0.000584966	0	0.000584966	0	0.002632349	0.004387248
CRC.17	0	1	0	0	0	0.00220227	0.066576317	0	0	0.921565306	0.000847027	0.000508216	0.007284432	0	0	0	0	0	0.00220227	0.065559885	0.001016432	0	0.00880908	0.899542605	0.013044215	0.000169405	0.000847027	0.000169405	0.000169405	0.004065729	0.001863459	0.000508216	0.000677622	0	0	0	0	0	0	0.002032865	0.000169405	0.065559885	0.001016432	0	0	0	0.000338811	0.007792648	0.000677622
CRC.50	0	1	0	0	0	0.000376081	0.015795412	0	0	0.960887552	0	0	0.022188793	0	0	0.000626802	0	0	0.000376081	0.014917889	0.000752162	0.00012536	0.283690611	0.656136392	0.021060549	0	0	0	0	0.00012536	0.00012536	0	0.021938072	0	0	0.000626802	0	0	0	0.00012536	0.000250721	0.014917889	0.000752162	0.00012536	0	0	0	0.283314529	0.000376081
CRC.9	0.000528541	0.999471459	0.000211416	0.000211416	0.000105708	0.002325581	0.05243129	0	0.000105708	0.89038055	0.000634249	0.000105708	0.053065539	0	0.000105708	0	0.000105708	0.000211416	0.002325581	0.052114165	0.000317125	0	0.031183932	0.844820296	0.014270613	0.000105708	0.000634249	0	0	0.002642706	0.002642706	0	0.047780127	0	0.000105708	0	0	0.000105708	0.000211416	0.002219873	0.000105708	0.052114165	0.000317125	0	0.000422833	0.001691332	0.002536998	0.010147992	0.016384778
CRC.145	0	1	0	0	0	0.65268886	0.012483995	0	0	0.333546735	0	0	0	0	0	0.00128041	0	0	0.65268886	0.012483995	0	0	0.002880922	0.326824584	0.003841229	0	0	0	0	0	0	0	0	0	0	0	0.00128041	0	0	0.000640205	0.652048656	0.012483995	0	0	0	0	0	0.002880922	0
CRC.199	0	1	0	0	0	0.081632653	0.176870748	0	0	0.741496599	0	0	0	0	0	0	0	0	0.081632653	0.176870748	0	0	0.142857143	0.598639456	0	0	0	0	0	0	0	0	0	0	0	0	0	0	0	0	0.081632653	0.176870748	0	0	0	0	0	0.142857143	0
CRC.136	0	1	0	0	0	0.03030303	0	0	0	0.96969697	0	0	0	0	0	0	0	0	0.03030303	0	0	0	0	0.96969697	0	0	0	0	0	0	0	0	0	0	0	0	0	0	0	0	0.03030303	0	0	0	0	0	0	0	0
CRC.6	0.000175593	0.999824407	0.000175593	0.000175593	0	0.003160667	0.018437226	0	0	0.971202809	0	0	0.006848112	0	0	0	0.000175593	0.000175593	0.003160667	0.018261633	0	0.000175593	0.479894644	0.481123793	0.009306409	0.000877963	0	0	0	0.001229148	0.002107112	0.000526778	0.002985075	0	0	0	0	0.000175593	0.000175593	0.002458297	0.000702371	0.018261633	0	0.000175593	0.000351185	0	0.000351185	0.476382792	0.002809482
CRC.225	0.000171292	0.999828708	0.000171292	0	0	0.009763618	0.050017129	0	0	0.937307297	0	0	0.002740665	0	0	0	0.000171292	0	0.009763618	0.049331963	0.000513875	0.000171292	0.005138746	0.929085303	0.003083248	0	0	0	0	0.000513875	0	0.000685166	0.001541624	0	0	0	0	0.000171292	0	0.001884207	0.007879411	0.049331963	0.000513875	0.000171292	0	0	0	0.005138746	0
CRC.110	0	1	0	0.000780183	0	0.032572655	0.216305832	0	0	0.745465184	0	0.000195046	0.004486054	0	0	0	0	0.000780183	0.032572655	0.216305832	0	0	0.003705871	0.736883168	0.004876146	0	0	0	0.001170275	0.002535596	0.000585138	0	0.000195046	0	0	0	0	0	0.000780183	0	0.032572655	0.216305832	0	0	0.000390092	0	0	0.003315779	0
CRC.152	0	1	0	0	0.000208377	0.001875391	0.297145239	0	0.000416753	0.687851636	0	0	0.011877474	0	0	0.00062513	0	0	0.001875391	0.295686601	0.001458637	0	0.006459679	0.647009794	0.034382163	0	0	0	0.002292144	0.001875391	0.001667014	0.003542405	0.002500521	0	0	0	0	0	0	0.000208377	0.001667014	0.295686601	0.001458637	0	0	0	0	0.006459679	0
CRC.46	0	1	0	0.001419698	0.000354925	0.053593611	0.051641526	0	0	0.872227152	0.000532387	0.000532387	0.003371783	0	0.006921029	0.007985803	0	0.001419698	0.053593611	0.050754215	0.000709849	0.000177462	0.01934339	0.803371783	0.049511979	0	0.000532387	0.000532387	0.001064774	0	0.000532387	0.001064774	0.000709849	0	0.006921029	0.005856256	0.002129547	0	0.001419698	0.001597161	0.051996451	0.050754215	0.000709849	0.000177462	0	0	0.000354925	0.018101154	0.000887311
CRC.157	0	1	0	0	0	0.036990856	0.172485453	0	0	0.788445553	0	0	0.002078138	0	0	0	0	0	0.036990856	0.172485453	0	0	0.001246883	0.783873649	0.003325021	0	0	0	0.000415628	0.000831255	0	0.000831255	0	0	0	0	0	0	0	0.000415628	0.036575229	0.172485453	0	0	0	0	0	0.001246883	0
CRC.118	0	1	0	0	0	0.000915416	0.00530941	0.000183083	0	0.992127426	0	0	0.001281582	0	0	0	0	0	0.000915416	0.005126327	0	0.000183083	0.021786891	0.964481875	0.00585866	0	0	0	0	0.000915416	0	0	0.000366166	0	0	0	0	0	0	0.000915416	0	0.005126327	0	0.000183083	0	0.000183083	0	0.021420725	0.000183083
CRC.149	0	1	0	0	0	0.008658009	0.022366522	0	0	0.965848966	0.001202501	0	0.001924002	0	0	0	0	0	0.008658009	0.022366522	0	0	0.002164502	0.962481962	0.001202501	0	0.001202501	0	0.001683502	0	0	0	0.0002405	0	0	0	0	0	0	0.000481	0.008177008	0.022366522	0	0	0	0	0.0002405	0.001683502	0.0002405
CRC.48	0	1	0	0.000643294	0	0.005789643	0.004503056	0	0	0.98070119	0.000321647	0	0.007719524	0	0	0	0	0.000643294	0.005789643	0.004181409	0	0.000321647	0.019942104	0.957542618	0.003216468	0	0.000321647	0	0	0.001286587	0	0	0.006432937	0	0	0	0	0	0.000643294	0.003859762	0.001929881	0.004181409	0	0.000321647	0	0	0	0.009327758	0.010614345
CRC.206	0.0003108	0.9996892	0.0003108	0	0.0001554	0.011344211	0.03030303	0	0	0.954001554	0	0	0.003574204	0	0	0	0.0003108	0	0.011188811	0.02999223	0.0003108	0	0.005749806	0.945454545	0.002797203	0	0	0	0	0.000932401	0.0001554	0.001243201	0.001243201	0	0	0	0	0.0003108	0	0.0003108	0.010878011	0.02999223	0.0003108	0	0	0.000621601	0	0.003574204	0.001554002
CRC.5	0	1	0	0	0	0.001643655	0.022682446	0	0	0.94017094	0.013477975	0	0.019395135	0	0.002629849	0	0	0	0.001643655	0.022353715	0.000328731	0	0.061801446	0.878040763	0.000328731	0	0.013477975	0	0	0.00295858	0	0.000328731	0.016107824	0	0.002629849	0	0	0	0	0.001314924	0.000328731	0.022353715	0.000328731	0	0	0	0.000986193	0.050624589	0.010190664
CRC.47	0	1	0	0	0	0.005540166	0.033240997	0	0.0012785	0.941828255	0	0	0.008523333	0.00063925	0.000213083	0.008310249	0	0	0.005540166	0.033240997	0	0	0.007884083	0.8033241	0.130620072	0	0	0	0	0	0.000426167	0	0.008097166	0.00063925	0.000213083	0.008310249	0	0	0	0.002130833	0.003409333	0.033240997	0	0	0	0	0.000213083	0.007670999	0
CRC.60	0	1	0	0	0	0.062818336	0.055178268	0	0	0.865874363	0	0.000848896	0.009337861	0	0.004244482	0.001697793	0	0	0.062818336	0.054329372	0	0.000848896	0.009337861	0.855687606	0.000848896	0	0	0.000848896	0	0	0	0	0.009337861	0	0.004244482	0.001697793	0	0	0	0	0.062818336	0.054329372	0	0.000848896	0	0	0	0.008488964	0.000848896
CRC.219	0	1	0	0	0.000386997	0.001160991	0.19253096	0	0.001160991	0.61745356	0	0	0.186726006	0.000193498	0	0	0	0	0.001160991	0.191176471	0.000386997	0.000967492	0.002128483	0.610681115	0.00251548	0.002128483	0	0	0.001934985	0.002128483	0.000386997	0.001741486	0.180534056	0.000193498	0	0	0	0	0	0.000967492	0.000193498	0.191176471	0.000386997	0.000967492	0	0.000193498	0	0.001934985	0
CRC.27	0	1	0	0	0	0.004238921	0.118689788	0	0	0.821579961	0.002312139	0	0.052408478	0	0	0	0	0	0.004238921	0.118689788	0	0	0.03583815	0.76416185	0.021579961	0	0.002312139	0	0	0.003853565	0	0.001541426	0.047013487	0	0	0	0	0	0	0.003468208	0.000770713	0.118689788	0	0	0	0	0.000770713	0.033526012	0.001541426
CRC.169	0	1	0	0	0	0.021691176	0.232720588	0	0	0.740441176	0	0	0.005147059	0	0	0	0	0	0.021691176	0.232720588	0	0	0.002573529	0.734558824	0.003308824	0	0	0	0	0.002573529	0.001838235	0.000735294	0	0	0	0	0	0	0	0	0.021691176	0.232720588	0	0	0	0.001102941	0	0.001470588	0
CRC.231	0	1	0	0.000856348	0	0.001070435	0.258188825	0	0	0.65253693	0.001070435	0	0.058017555	0.028045386	0	0.000214087	0	0.000856348	0.001070435	0.256904303	0.001070435	0.000214087	0.013273389	0.63027189	0.008991651	0	0.001070435	0	0.000428174	0.003639478	0.002997217	0.000642261	0.050310426	0.028045386	0	0	0	0	0.000856348	0.000856348	0.000214087	0.256904303	0.001070435	0.000214087	0.000214087	0.000214087	0	0.010276172	0.002569043
CRC.119	0	1	0	0	0	0.000884564	0.026536931	0.000147427	0	0.971841368	0	0	0.00058971	0	0	0	0	0	0.000884564	0.026536931	0	0	0.01415303	0.956656347	0.001031992	0	0	0	0	0.000147427	0.000294855	0	0.000147427	0	0	0	0	0	0	0.000884564	0	0.026536931	0	0	0	0.001031992	0	0.012678756	0.000442282
CRC.18	0	1	0	0	0	0.001587302	0.216402116	0	0.000529101	0.765079365	0.000529101	0	0.015343915	0.000529101	0	0	0	0	0.001587302	0.216402116	0	0	0.108465608	0.653439153	0.003174603	0	0.000529101	0	0.006349206	0.005820106	0.001058201	0	0.002116402	0.000529101	0	0	0	0	0	0.001058201	0.000529101	0.216402116	0	0	0	0.001058201	0	0.107407407	0
CRC.164	0	1	0	0	0	0	0.058842239	0	0	0.93956743	0	0	0	0.001272265	0	0	0	0	0	0.058842239	0	0	0.016857506	0.921755725	0.000318066	0.000636132	0	0	0	0	0	0	0	0.001272265	0	0	0	0	0	0	0	0.058842239	0	0	0	0.004770992	0	0.012086514	0
CRC.163	0.000307125	0.999692875	0	0.002457002	0	0.005528256	0.142506143	0	0	0.830159705	0	0.000307125	0.017506143	0	0.000614251	0	0	0.002457002	0.005528256	0.140970516	0.000921376	0.000614251	0.006142506	0.820331695	0.003071253	0.000614251	0	0	0.001228501	0.000614251	0.000921376	0	0.014742015	0	0.000614251	0	0	0	0.002457002	0.000921376	0.00460688	0.140970516	0.000921376	0.000614251	0	0.000921376	0	0.003071253	0.002149877
CRC.130	0	1	0	0	0	0.000769428	0.259810208	0	0	0.724801231	0	0	0.013849705	0	0	0	0	0	0.000769428	0.259810208	0	0	0.004103616	0.718902283	0.001795332	0	0	0	0.000512952	0.010515517	0.000769428	0.002051808	0	0	0	0	0	0	0	0	0.000769428	0.259810208	0	0	0	0.000256476	0	0.00384714	0
CRC.100	0.000221337	0.999778663	0.000221337	0	0	0.010181496	0.009738822	0	0	0.979637008	0	0	0	0	0	0	0.000221337	0	0.009738822	0.009738822	0	0	0.001549358	0.867640549	0.1104471	0	0	0	0	0	0	0	0	0	0	0	0	0.000221337	0	0.001549358	0.008189464	0.009738822	0	0	0	0	0	0.001328021	0.000221337
CRC.191	0	1	0	0	0	0.011189855	0.050727341	0	0	0.934352853	0	0.000372995	0.003356956	0	0	0	0	0	0.011189855	0.050354345	0	0.000372995	0.007459903	0.911600149	0.015292801	0	0	0	0	0	0.000372995	0.000372995	0.002610966	0	0	0	0	0	0	0.00074599	0.010443864	0.050354345	0	0.000372995	0	0	0	0	0.007459903
CRC.173	0	1	0	0	0	0.003972402	0.034706251	0.000209074	0	0.959230608	0	0	0.001045369	0	0	0.000627221	0	0	0.003972402	0.032406439	0.002299812	0	0.027179594	0.885218482	0.046832532	0	0	0	0	0	0.000836295	0	0.000209074	0	0	0	0.000627221	0	0	0.003136107	0.000836295	0.032406439	0.002299812	0	0	0	0	0.027179594	0
CRC.109	0	1	0	0	0.000209468	0.037075827	0.313364055	0	0.000418936	0.642647675	0	0.000418936	0.004608295	0	0.00104734	0.000209468	0	0	0.037075827	0.313364055	0	0	0.002932551	0.629451194	0.01026393	0	0	0	0.002304147	0.000628404	0	0.001256808	0.000418936	0	0.00104734	0	0.000209468	0	0	0	0.037075827	0.313364055	0	0	0	0	0.000209468	0.002723083	0
CRC.205	0	1	0	0.000419111	0	0.004191115	0.174769489	0	0	0.790444258	0	0	0.022212909	0	0	0.007963118	0	0.000419111	0.004191115	0.172673931	0	0.002095557	0.002514669	0.78541492	0.002514669	0	0	0	0.002514669	0.005448449	0.000419111	0.000419111	0.013411567	0	0	0.007963118	0	0	0.000419111	0	0.004191115	0.172673931	0	0.002095557	0	0	0	0	0.002514669
CRC.55	0	1	0	0	0	0	0.047619048	0	0	0.857142857	0	0	0.095238095	0	0	0	0	0	0	0.047619048	0	0	0.142857143	0.714285714	0	0	0	0	0	0	0	0	0.095238095	0	0	0	0	0	0	0	0	0.047619048	0	0	0	0	0	0.142857143	0
CRC.183	0	1	0	0.000175747	0	0.001054482	0.077680141	0	0.000175747	0.522671353	0	0	0.39771529	0	0	0	0	0.000175747	0.001054482	0.077504394	0	0.000175747	0.015641476	0.507029877	0	0	0	0	0	0	0	0	0.39771529	0	0	0	0	0	0.000175747	0.001054482	0	0.077504394	0	0.000175747	0.001230228	0.000175747	0	0.013884007	0.000351494
CRC.116	0.00106082	0.99893918	0.00106082	0	0	0.002828854	0.030410184	0	0	0.962164074	0	0	0.003536068	0	0	0	0.00106082	0	0.002828854	0.02970297	0	0.000707214	0.002121641	0.955799151	0.004243281	0	0	0	0.000353607	0.000353607	0.002121641	0	0.000707214	0	0	0	0	0.00106082	0	0.00106082	0.001768034	0.02970297	0	0.000707214	0	0.000353607	0	0.001768034	0
CRC.87	0.000160102	0.999839898	0.000160102	0.000160102	0	0.036663465	0.000800512	0	0	0.956612232	0	0	0.003202049	0	0.002401537	0	0.000160102	0.000160102	0.036663465	0.000800512	0	0	0.009285943	0.938520653	0.008165226	0.00064041	0	0	0.000160102	0	0.000160102	0	0.002881844	0	0.002401537	0	0	0.000160102	0.000160102	0	0.036663465	0.000800512	0	0	0	0	0	0.000320205	0.008965738
CRC.88	0	1	0	0	0	0	0	0	0	0.882352941	0	0	0.117647059	0	0	0	0	0	0	0	0	0	0	0.823529412	0.058823529	0	0	0	0	0	0	0	0.117647059	0	0	0	0	0	0	0	0	0	0	0	0	0	0	0	0
CRC.139	0	1	0	0.000271003	0	0.000813008	0.005691057	0	0	0.788075881	0	0	0.197831978	0	0.001897019	0.004607046	0	0.000271003	0.000813008	0.005691057	0	0	0.040379404	0.746883469	0.000813008	0	0	0	0	0.000271003	0	0	0.197560976	0	0.001897019	0.004336043	0	0	0.000271003	0	0.000813008	0.005691057	0	0	0	0	0	0.037940379	0.002439024
CRC.166	0.00058548	0.99941452	0.00058548	0.00087822	0	0	0.017271663	0	0	0.976288056	0	0	0.003805621	0	0	0	0.00058548	0.00087822	0	0.016686183	0	0.00058548	0.013758782	0.958138173	0.004391101	0	0	0	0	0.0014637	0.00087822	0	0.0014637	0	0	0	0	0.00058548	0.00087822	0	0	0.016686183	0	0.00058548	0	0	0.0014637	0.012295082	0
CRC.77	0.000256345	0.999743655	0.000256345	0.000128172	0.000384517	0.007433991	0.138682389	0	0	0.807613432	0.000128172	0.000128172	0.044091259	0	0	0.000512689	0.000128172	0.000128172	0.007433991	0.134837221	0.002691618	0.00115355	0.068443989	0.734555242	0.004614201	0	0.000128172	0.000128172	0.000769034	0.001025378	0.000640861	0.000256345	0.041399641	0	0	0.000512689	0	0.000128172	0.000128172	0.000897206	0.006536785	0.134837221	0.002691618	0.00115355	0.000128172	0	0.000128172	0.067290438	0.000897206
CRC.86	0.000272777	0.999727223	0.000272777	0	0	0.046372068	0.015548282	0	0.000818331	0.934260775	0	0.000272777	0.002454992	0	0	0	0.000272777	0	0.046372068	0.013638843	0.001909438	0	0.050463721	0.860065466	0.023731588	0	0	0	0.000545554	0	0.000272777	0.001091107	0.000545554	0	0	0	0	0.000272777	0	0	0.046372068	0.013638843	0.001909438	0	0	0.000818331	0	0.034642662	0.015002728
CRC.175	0	1	0	0	0	0.053030303	0.189393939	0	0	0.71969697	0	0	0.037878788	0	0	0	0	0	0.053030303	0.189393939	0	0	0.007575758	0.712121212	0	0	0	0	0	0	0	0	0.037878788	0	0	0	0	0	0	0	0.053030303	0.189393939	0	0	0	0	0	0.007575758	0
CRC.23	0	1	0	0	0	0.022285714	0.067428571	0	0	0.900571429	0	0	0.008571429	0.001142857	0	0	0	0	0.022285714	0.067428571	0	0	0.026857143	0.860285714	0.013428571	0	0	0	0.001714286	0	0.000857143	0.001142857	0.004857143	0.001142857	0	0	0	0	0	0.022285714	0	0.067428571	0	0	0	0	0.004	0.022571429	0.000285714
CRC.105	0	1	0	0	0	0.00909244	0.010102711	0	0.000168379	0.720323287	0.001683785	0.000168379	0.258292642	0	0	0	0	0	0.00909244	0.009934332	0.000168379	0	0.673682438	0.046304092	0	0.000336757	0.001683785	0	0.000168379	0.005388112	0.000168379	0	0.252567772	0	0	0	0	0	0	0.00909244	0	0.009934332	0.000168379	0	0.000336757	0.000168379	0	0.639669978	0.033507324
CRC.10	0	1	0	0	0	0.000701016	0.038906414	0	0	0.95022783	0.000350508	0	0.008762706	0	0.000350508	0	0	0	0.000701016	0.038906414	0	0	0.01191728	0.92253768	0.015772871	0	0.000350508	0	0.001752541	0.001752541	0	0	0.005257624	0	0.000350508	0	0	0	0	0.000701016	0	0.038906414	0	0	0	0	0.000701016	0.011216264	0
CRC.141	0	1	0	0	0	0.001296344	0.087892144	0	0	0.899403682	0	0	0.010111486	0.000518538	0	0.000518538	0	0	0.001296344	0.087892144	0	0	0.000259269	0.889032927	0.010111486	0	0	0	0	0.004407571	0.005444646	0	0.000259269	0.000518538	0	0	0.000518538	0	0	0.000259269	0.001037075	0.087892144	0	0	0	0	0	0.000259269	0
CRC.52	0	1	0	0	0.000684697	0.001369394	0.081478946	0	0	0.914070524	0	0	0.002054091	0	0.000342349	0	0	0	0.001369394	0.081478946	0	0	0.007189319	0.854159534	0.052721671	0	0	0	0.000684697	0.000684697	0	0	0.000684697	0	0.000342349	0	0	0	0	0.000684697	0.000684697	0.081478946	0	0	0	0	0	0.00684697	0.000342349
CRC.215	0.000263713	0.999736287	0.000263713	0	0	0.012921941	0.014504219	0	0	0.967563291	0.000263713	0	0.003691983	0	0	0	0	0	0.012921941	0.01371308	0.000527426	0.000263713	0.003164557	0.964398734	0	0	0.000263713	0	0.001318565	0	0	0	0.002373418	0	0	0	0	0	0	0.000527426	0.012394515	0.01371308	0.000527426	0.000263713	0	0	0	0.003164557	0
CRC.198	0	1	0	0	0	0.000255428	0.005363985	0	0	0.820178799	0	0	0.174201788	0	0	0	0	0	0.000255428	0.004597701	0.000766284	0	0.002043423	0.816347382	0.001787995	0	0	0	0	0.000255428	0	0.001787995	0.172158365	0	0	0	0	0	0	0.000255428	0	0.004597701	0.000766284	0	0.000766284	0.000255428	0	0.001021711	0
CRC.12	0.000554939	0.999445061	0.000554939	0	0	0.012763596	0.013318535	0	0	0.967258602	0	0.000554939	0.00554939	0	0	0	0.000554939	0	0.012763596	0.011653718	0	0.001664817	0.008879023	0.957824639	0.000554939	0	0	0	0	0.001109878	0	0	0.004439512	0	0	0	0	0.000554939	0	0.003884573	0.008879023	0.011653718	0	0.001664817	0	0	0	0.006104329	0.002774695
CRC.42	0	1	0	0.000802568	0.005617978	0.001605136	0.253611557	0	0	0.703049759	0	0	0.032102729	0	0.002407705	0	0	0.000802568	0.001605136	0.253611557	0	0	0.004012841	0.686998395	0.012038523	0	0	0	0	0.000802568	0.001605136	0	0.029695024	0	0.002407705	0	0	0	0.000802568	0.001605136	0	0.253611557	0	0	0	0	0	0.004012841	0
CRC.240	0.000157282	0.999842718	0.000157282	0	0	0.136206354	0.025951557	0	0	0.828247877	0	0.000471846	0.003774772	0.000786411	0	0.004246618	0.000157282	0	0.136049072	0.025951557	0	0	0.030670022	0.768952501	0.028625354	0	0	0.000471846	0.000786411	0.000314564	0	0.000314564	0.002359232	0.000786411	0	0.002516515	0.001730104	0.000157282	0	0.005662158	0.130386914	0.025951557	0	0	0.000157282	0	0.000157282	0.030355458	0
CRC.58	0	1	0	0	0	0.00080048	0.172903742	0.00020012	0.00020012	0.810086052	0	0	0.015409246	0	0	0	0	0	0.00080048	0.171102662	0.001801081	0	0.001400841	0.80568341	0.003001801	0	0	0	0.00080048	0.012407444	0.001400841	0	0.00080048	0	0	0	0	0	0	0.00060036	0.00020012	0.171102662	0.001801081	0	0	0	0	0.001400841	0
CRC.233	0	1	0	0	0	0.000643915	0.285683623	0	0	0.709165057	0	0.000643915	0.003004937	0	0	0	0	0	0.000643915	0.285254346	0.000429277	0	0.006653788	0.697789225	0.004507405	0.000214638	0	0.000643915	0.001073192	0	0.000643915	0	0.00128783	0	0	0	0	0	0	0.000429277	0.000214638	0.285254346	0.000429277	0	0	0.000214638	0	0.005365958	0.001073192
CRC.171	0.000549451	0.999450549	0.000549451	0.000274725	0	0.000274725	0.041208791	0	0	0.955494505	0	0.000274725	0.000549451	0.001373626	0	0	0.000549451	0.000274725	0.000274725	0.040934066	0.000274725	0	0.003021978	0.945054945	0.007417582	0	0	0	0	0.000274725	0.000274725	0	0	0.001373626	0	0	0	0.000549451	0.000274725	0.000274725	0	0.040934066	0.000274725	0	0	0.000549451	0	0.001648352	0.000824176
CRC.53	0.000267989	0.999732011	0.000267989	0	0	0.002009916	0.078520702	0	0	0.62427978	0.288489883	0	0.002813882	0	0	0.003617848	0	0	0.002009916	0.075304837	0.002813882	0.000401983	0.00736969	0.60190272	0.01500737	0	0.288489883	0	0.001071955	0.000669972	0.000133994	0.000401983	0.000535977	0	0	0.003617848	0	0	0	0.000535977	0.001473938	0.075304837	0.002813882	0.000401983	0	0	0	0.00736969	0
CRC.44	0	1	0	0.000452148	0.000150716	0.00331575	0.02758101	0	0.000452148	0.965636775	0.000301432	0	0.001055011	0	0.000904295	0.000150716	0	0.000452148	0.00331575	0.027430294	0	0	0.017332329	0.92720422	0.021100226	0	0.000301432	0	0	0.00075358	0.000150716	0	0.000150716	0	0.000904295	0.000150716	0	0	0.000452148	0.00331575	0	0.027430294	0	0	0	0.000150716	0.00075358	0.011605124	0.004822909
CRC.93	0	1	0	0	0	0	0.06316726	0	0	0.933274021	0	0.00044484	0.003113879	0	0	0	0	0	0	0.06316726	0	0	0.003113879	0.865658363	0.064501779	0	0	0	0	0	0	0.00044484	0.002669039	0	0	0	0	0	0	0	0	0.06316726	0	0	0	0	0	0.002669039	0.00044484
CRC.35	0	1	0	0	0	0.035053554	0.012658228	0	0	0.946445959	0.001460565	0	0.004381694	0	0	0	0	0	0.035053554	0.012171373	0.000486855	0	0.051119766	0.765822785	0.129503408	0	0.001460565	0	0	0.00194742	0	0	0.002434275	0	0	0	0	0	0	0.012658228	0.022395326	0.012171373	0.000486855	0	0	0	0	0.045764362	0.005355404
CRC.39	0.000178795	0.999821205	0.000178795	0.001251564	8.94E-05	0.116842482	0.061326658	0.000178795	0	0.815304845	8.94E-05	0.000178795	0.003397104	0	8.94E-05	0.00071518	0.000178795	0.001251564	0.116842482	0.060969068	0.00035759	0	0.021455391	0.792061505	0.001787949	0	8.94E-05	0.000178795	0.000268192	0.001430359	0.000268192	0.000446987	0.000983372	0	8.94E-05	0	0.00071518	0.000178795	0.001251564	0.001519757	0.115322725	0.060969068	0.00035759	0	0	0	8.94E-05	0.021276596	8.94E-05
CRC.80	0	1	0	0	0.000451569	0	0.203657711	0	0.000225785	0.794536013	0	0.000225785	0.000903138	0	0	0	0	0	0	0.203431926	0.000225785	0	0.000903138	0.759990969	0.033641906	0	0	0	0	0	0.000677354	0	0.000225785	0	0	0	0	0	0	0	0	0.203431926	0.000225785	0	0	0	0.000451569	0.000451569	0
CRC.224	0	1	0	0	0.000326477	0.131570356	0.015670911	0	0	0.846065948	0.000163239	0	0.003917728	0	0	0.002285341	0	0	0.131570356	0.015507672	0.000163239	0	0	0.846065948	0	0	0.000163239	0	0	0.000489716	0	0.000816193	0.002611818	0	0	0	0.002285341	0	0	0	0.131570356	0.015507672	0.000163239	0	0	0	0	0	0
CRC.140	0	1	0	0	0	0.032910628	0.164855072	0	0	0.783514493	0	0	0.006642512	0	0	0.01147343	0	0	0.032910628	0.162137681	0.002717391	0	0.009661836	0.759359903	0.014492754	0	0	0	0.000603865	0.003019324	0	0.000603865	0.002415459	0	0	0.01147343	0	0	0	0.003925121	0.028985507	0.162137681	0.002717391	0	0	0	0	0.009661836	0
CRC.36	0	1	0	0	0.000304275	0.047162635	0.075003803	0.000304275	0	0.866271109	0.000760688	0	0.00988894	0	0	0	0	0	0.047162635	0.074851666	0	0.000152138	0.216948121	0.645367412	0.003955576	0	0.000760688	0	0.000152138	0.002282063	0.000304275	0.000304275	0.006846189	0	0	0	0	0	0	0.004411988	0.042750647	0.074851666	0	0.000152138	0	0.000152138	0.0012171	0.214970333	0.00060855
CRC.65	0	1	0	0	0.000229279	0.000229279	0.223088387	0.000114639	0	0.770835722	0	0.000114639	0.00424166	0	0.000229279	0.000114639	0	0	0.000229279	0.222171271	0	0.000802476	0.017425198	0.742749054	0.005731973	0.004929497	0	0	0.001719592	0.000458558	0.001261034	0.000229279	0.000573197	0	0.000229279	0	0.000114639	0	0	0.000114639	0.000114639	0.222171271	0	0.000802476	0.000114639	0.001031755	0	0.016278803	0
CRC.22	0	1	0	0	0	0.007608946	0.023518561	0	0	0.959418953	0.000230574	0	0.009222965	0	0	0	0	0	0.007608946	0.023057413	0.000461148	0	0.015679041	0.941434171	0.002305741	0	0.000230574	0	0.000230574	0.007608946	0	0	0.001383445	0	0	0	0	0	0	0.005072631	0.002536315	0.023057413	0.000461148	0	0	0.000230574	0.000922297	0.014065022	0.000461148
CRC.43	0	1	0	0	0	0.108692053	0.024337748	0	0	0.855463576	0.000165563	0	0.004884106	0	0	0.006208609	0	0	0.108609272	0.024089404	0.000248344	0	0.084602649	0.76589404	0.004966887	0	0.000165563	0	0	0.001490066	0.000496689	0.000993377	0.001903974	0	0	0.000248344	0.005960265	0	0	0.000910596	0.107698675	0.024089404	0.000248344	0	0	0	0	0.084602649	0
CRC.192	0	1	0	0.001281723	0	0.067674955	0.00794668	0	0	0.911817483	0	0	0.010510126	0	0	0.000512689	0	0.001281723	0.067674955	0.00794668	0	0	0.022301974	0.877980005	0.011279159	0.000256345	0	0	0	0.000256345	0.000256345	0	0.009997437	0	0	0	0.000512689	0	0.001281723	0.000512689	0.067162266	0.00794668	0	0	0.003845168	0	0	0.007177647	0.011279159
CRC.216	0	1	0	0	0	0	0.011527378	0	0	0.988472622	0	0	0	0	0	0	0	0	0	0.011527378	0	0	0.002881844	0.968299712	0.017291066	0	0	0	0	0	0	0	0	0	0	0	0	0	0	0	0	0.011527378	0	0	0	0	0	0.002881844	0
CRC.229	0	1	0	0	0	0.065109344	0.038270378	0	0	0.896620278	0	0	0	0	0	0	0	0	0.065109344	0.03777336	0.000497018	0	0.015407555	0.877733598	0.003479125	0	0	0	0	0	0	0	0	0	0	0	0	0	0	0.001491054	0.06361829	0.03777336	0.000497018	0	0	0	0	0.013916501	0.001491054
CRC.232	0	1	0	0	0	0.476190476	0.015873016	0	0	0.444444444	0	0	0.031746032	0	0	0.031746032	0	0	0.476190476	0.015873016	0	0	0	0.412698413	0.031746032	0	0	0	0	0	0	0	0.031746032	0	0	0	0.031746032	0	0	0	0.476190476	0.015873016	0	0	0	0	0	0	0
CRC.189	0	1	0	0.00021777	0	0.016332753	0.014590592	0	0	0.959494774	0	0	0.00152439	0	0	0.007839721	0	0.00021777	0.016332753	0.014590592	0	0	0.020252613	0.903963415	0.035278746	0	0	0	0	0.00021777	0.00021777	0.00065331	0.00043554	0	0	0	0.007839721	0	0.00021777	0.00065331	0.015679443	0.014590592	0	0	0	0.00043554	0.00043554	0.019381533	0
CRC.135	0.00023015	0.99976985	0.00023015	0	0	0	0.107940161	0	0	0.888377445	0	0	0.002071346	0	0	0	0	0	0	0.105408516	0	0.002531646	0.001380898	0.868124281	0.018872267	0	0	0	0	0	0.001150748	0	0.000920598	0	0	0	0	0	0	0	0	0.105408516	0	0.002531646	0	0.00023015	0	0.000460299	0.000690449
CRC.7	0	1	0	0	0	0	0.131578947	0	0	0.868421053	0	0	0	0	0	0	0	0	0	0.131578947	0	0	0.026315789	0.842105263	0	0	0	0	0	0	0	0	0	0	0	0	0	0	0	0	0	0.131578947	0	0	0	0	0	0.026315789	0
CRC.146	0	1	0	0.000279916	0	0.014415675	0.010076977	0	0	0.973827852	0	0	0.000979706	0.000279916	0	0	0	0.000279916	0.014415675	0.009937019	0.000139958	0	0.02603219	0.947655703	0.000139958	0	0	0	0	0.000139958	0.000279916	0.000139958	0.000419874	0.000279916	0	0	0	0	0.000279916	0.00209937	0.012316305	0.009937019	0.000139958	0	0	0.000139958	0.000279916	0.024212736	0.00139958
CRC.156	0	1	0	0	0	0.095410005	0.288292935	0.000257865	0	0.614234141	0	0	0.001547189	0	0	0.000257865	0	0	0.095410005	0.28751934	0.000773595	0	0.003094379	0.602372357	0.008767406	0	0	0	0	0.001547189	0	0	0	0	0	0	0	0	0	0	0.095410005	0.28751934	0.000773595	0	0	0	0	0.003094379	0
CRC.178	0	1	0	0	0	0.006618342	0.265994327	0	0	0.719508352	0	0	0.007248661	0	0	0	0	0	0.006618342	0.265994327	0	0	0.080995903	0.635045698	0.003466751	0	0	0	0.002206114	0.004412228	0	0	0.000630318	0	0	0	0	0	0	0.000945477	0.005672865	0.265994327	0	0	0	0	0	0.080365585	0.000630318
CRC.25	0	1	0	0.001309929	0	0.003667802	0.038773906	0.000261986	0	0.946554886	0	0	0.009169505	0	0.000261986	0	0	0.001309929	0.003667802	0.038773906	0	0	0.120775478	0.807440398	0.01833901	0	0	0	0	0.001309929	0.000523972	0.000785958	0.006549646	0	0.000261986	0	0	0	0.001309929	0.003405816	0.000261986	0.038773906	0	0	0	0.000785958	0.002095887	0.1074142	0.010479434
CRC.227	0.000189825	0.999810175	0.000189825	0	0.000379651	0.011769172	0.106302202	0.000189825	0.000379651	0.873196659	0	0	0.007403189	0	0.000189825	0	0.000189825	0	0.011769172	0.106302202	0	0	0.002277904	0.869969628	0.000949127	0	0	0	0.000379651	0.001138952	0.000189825	0.001898254	0.003796507	0	0.000189825	0	0	0.000189825	0	0	0.011769172	0.106302202	0	0	0	0.000379651	0	0.001898254	0
CRC.213	0.000183638	0.999816362	0.000183638	0.000550914	0	0.074556974	0.191534294	0	0	0.728124139	0	9.18E-05	0.004774585	0	0	0.000183638	0.000183638	0.000550914	0.074556974	0.191442475	9.18E-05	0	0.005050041	0.721329538	0.001560922	0.000183638	0	0	0.000459095	0.000183638	0.000459095	0.000275457	0.003397301	0	0	0	0	0.000183638	0.000550914	0.000275457	0.074281517	0.191442475	9.18E-05	0	0.001285465	0.000275457	0	0.001101827	0.002387292
CRC.195	0.000285741	0.999714259	0.000285741	9.52E-05	9.52E-05	0.008286503	0.450614344	9.52E-05	9.52E-05	0.523764168	0	0.000190494	0.01342985	0	0	0.000476236	0.000285741	9.52E-05	0.008286503	0.450328603	0.000190494	9.52E-05	0.023049814	0.49109439	0.009619964	0	0	0	0.006762549	0.001428707	0.004476617	0.000285741	0.000476236	0	0	0.000476236	0	0.000285741	9.52E-05	0.000476236	0.007810268	0.450328603	0.000190494	9.52E-05	0	0	0	0.023049814	0
CRC.237	0	1	0	0	0	0.000425955	0.001561834	0	0	0.914383075	0	0	0.082919211	0	0	0.00028397	0	0	0.000425955	0.001561834	0	0	0.00056794	0.88811586	0.025699276	0	0	0	0	0	0.00028397	0	0.082635241	0	0	0	0.00028397	0	0	0.000141985	0.00028397	0.001561834	0	0	0	0	0	0.00056794	0
CRC.214	0.000849077	0.999150923	0.000636807	0	0.000212269	0.039269794	0.010401189	0	0	0.93440883	0	0	0.014646572	0	0	0	0	0	0.039269794	0.00997665	0.000424538	0	0.001061346	0.933347485	0	0	0	0	0	0	0.00509446	0.000212269	0.009339843	0	0	0	0	0	0	0.000212269	0.039057525	0.00997665	0.000424538	0	0	0	0	0.000212269	0.000849077
CRC.234	0	1	0	0	0	0.005059022	0.033726813	0	0	0.959527825	0	0	0.001686341	0	0	0	0	0	0.005059022	0.033726813	0	0	0.001686341	0.957841484	0	0	0	0	0	0	0	0	0.001686341	0	0	0	0	0	0	0	0.005059022	0.033726813	0	0	0	0.001686341	0	0	0
CRC.186	0	1	0	0	0	0.002525253	0.025252525	0	0	0.945707071	0	0	0.025252525	0	0	0	0	0	0.002525253	0.025252525	0	0	0.012626263	0.728535354	0.204545455	0	0	0	0	0	0	0	0.025252525	0	0	0	0	0	0	0	0.002525253	0.025252525	0	0	0	0	0	0.012626263	0
CRC.197	0	1	0	0.000515375	0	0.001546126	0.377426559	0.000171792	0.000171792	0.586325374	0	0	0.023191891	0	0.010135716	0.000171792	0	0.000515375	0.001546126	0.376224016	0.001202543	0	0.00188971	0.567256485	0.017179179	0	0	0	0.001374334	0.017350971	0.000171792	0.003779419	0.000515375	0	0.010135716	0.000171792	0	0	0.000515375	0.000343584	0.001202543	0.376224016	0.001202543	0	0	0	0	0.001374334	0.000515375
CRC.188	0	1	0	0.001444391	0	0.000962927	0.022147328	0	0	0.974482427	0	0	0.000481464	0	0	0.000481464	0	0.001444391	0.000962927	0.022147328	0	0	0.003851709	0.962927299	0.007703418	0	0	0	0	0	0	0.000481464	0	0	0	0.000481464	0	0	0.001444391	0.000962927	0	0.022147328	0	0	0	0	0	0.000962927	0.002888782
CRC.172	0.000396354	0.999603646	0.000396354	0	0	0.135949267	0.027744748	0	0	0.835116924	0	0	0.000792707	0	0	0	0.000396354	0	0.135949267	0.027348395	0.000396354	0	0.020214031	0.805786762	0.009116132	0	0	0	0	0	0	0	0.000792707	0	0	0	0	0.000396354	0	0.001189061	0.134760206	0.027348395	0.000396354	0	0	0	0	0.020214031	0
CRC.210	0	1	0	0	0.00022242	0.012233096	0.134119217	0	0	0.831850534	0.004225979	0	0.017348754	0	0	0	0	0	0.012233096	0.133896797	0.00022242	0	0.008896797	0.822286477	0.00066726	0	0.004225979	0	0.00088968	0.00044484	0.004670819	0.00022242	0.011120996	0	0	0	0	0	0	0.00044484	0.011788256	0.133896797	0.00022242	0	0	0.00155694	0	0.007339858	0
CRC.182	0	1	0	0	0	0.001322168	0.223226091	0	0	0.578669017	0.118774791	0	0.078007933	0	0	0	0	0	0.001322168	0.222785368	0.000440723	0	0.005509035	0.569854561	0.003305421	0	0.118774791	0	0.002203614	0.053988541	0.002644337	0.001101807	0.018069634	0	0	0	0	0	0	0.000440723	0.000881446	0.222785368	0.000440723	0	0	0.000440723	0	0.004847951	0.000220361
CRC.89	0	1	0	0.000225683	0	0.001354096	0.123448432	0	0	0.87248928	0	0	0.002031144	0	0.000225683	0.000225683	0	0.000225683	0.001354096	0.122545701	0.000902731	0	0.018731663	0.835477319	0.018280298	0	0	0	0	0.000451365	0.001579779	0	0	0	0.000225683	0.000225683	0	0	0.000225683	0.000677048	0.000677048	0.122545701	0.000902731	0	0	0.000225683	0	0	0.018505981
CRC.24	0	1	0	0	0	0	0.075174825	0	0	0.923076923	0	0	0.001748252	0	0	0	0	0	0	0.071678322	0.003496503	0	0.001748252	0.895104895	0.026223776	0	0	0	0	0	0.001748252	0	0	0	0	0	0	0	0	0	0	0.071678322	0.003496503	0	0	0	0	0.001748252	0
CRC.174	0	1	0	0.002902758	0	0.069666183	0.076923077	0	0	0.847605225	0	0.001451379	0.001451379	0	0	0	0	0.002902758	0.069666183	0.076923077	0	0	0.113207547	0.718432511	0.015965167	0	0	0.001451379	0	0	0	0	0.001451379	0	0	0	0	0	0.002902758	0	0.069666183	0.076923077	0	0	0	0	0	0.113207547	0
CRC.113	0	1	0	0	0	0.000669792	0.203170351	0	0	0.713775396	0	0	0.07747265	0.000893056	0	0.002679169	0	0	0.000669792	0.203170351	0	0	0.158070998	0.544317928	0.010939942	0.000446528	0	0	0	0.002009377	0	0.002902434	0.072560839	0.000893056	0	0.002679169	0	0	0	0.000223264	0.000446528	0.203170351	0	0	0.005358339	0	0	0.152712659	0
CRC.211	0.0003465	0.9996535	0.0003465	0	0.00017325	0.186936937	0.077789328	0	0	0.727823978	0	0	0.001212751	0	0	0.005544006	0.00017325	0	0.186936937	0.076403326	0.001386001	0	0.006756757	0.720720721	0.0003465	0	0	0	0	0	0	0	0.001212751	0	0	0	0.005544006	0.00017325	0	0.00017325	0.186763687	0.076403326	0.001386001	0	0	0.0003465	0.00017325	0.002079002	0.004158004
CRC.239	0.000924784	0.999075216	0.000924784	0.000924784	0.000616523	0.014180025	0.141183724	0	0	0.827681874	0.000308261	0	0.013563502	0	0	0.000616523	0.000308261	0.000924784	0.014180025	0.140567201	0	0.000616523	0.006165228	0.819667078	0.001849568	0	0.000308261	0	0.000616523	0	0.00215783	0.001233046	0.009556104	0	0	0	0	0.000308261	0.000924784	0	0.014180025	0.140567201	0	0.000616523	0	0.000308261	0	0.004623921	0.001233046
CRC.40	0	1	0	0	0	0	0	0	0	1	0	0	0	0	0	0	0	0	0	0	0	0	0.088888889	0.888888889	0.022222222	0	0	0	0	0	0	0	0	0	0	0	0	0	0	0	0	0	0	0	0	0	0	0.088888889	0
CRC.161	0	1	0	0	0.000689655	0.001724138	0.042758621	0	0	0.941724138	0	0	0.012413793	0	0.000344828	0	0	0	0.001724138	0.042758621	0	0	0.020689655	0.918275862	0.002758621	0	0	0	0.000689655	0	0.002413793	0.000344828	0.008965517	0	0.000344828	0	0	0	0	0.001724138	0	0.042758621	0	0	0.000344828	0	0	0.020344828	0
CRC.202	0	1	0	0.000436967	0	0.001966354	0.28577671	0	0	0.7006773	0	0	0.01114267	0	0	0	0	0.000436967	0.001966354	0.28577671	0	0	0.016167795	0.68013983	0.004369674	0	0	0	0.004151191	0.001310902	0.005462093	0	0.000218484	0	0	0	0	0	0.000436967	0.000655451	0.001310902	0.28577671	0	0	0	0.000218484	0	0.015949312	0
CRC.230	0.000317813	0.999682187	0.000317813	0.000317813	0	0.00047672	0.022882568	0	0	0.969331003	0.003019228	0.000158907	0.003178134	0	0	0	0.000317813	0.000317813	0.00047672	0.022564754	0.000158907	0.000158907	0.001589067	0.967106309	0.000635627	0	0.003019228	0	0.000317813	0.001112347	0.000158907	0.000317813	0.001271254	0	0	0	0	0.000317813	0.000317813	0.000317813	0.000158907	0.022564754	0.000158907	0.000158907	0.000158907	0.000317813	0	0.001112347	0
CRC.201	0	1	0	0	0.000237643	0.196055133	0.109315589	0	0	0.685836502	0	0	0.006653992	0.000712928	0	0	0	0	0.196055133	0.109315589	0	0	0.003802281	0.681558935	0.000475285	0	0	0	0.002138783	0.002376426	0	0.000475285	0.001663498	0.000712928	0	0	0	0	0	0.000237643	0.19581749	0.109315589	0	0	0	0.001425856	0	0.002376426	0
CRC.170	0	1	0	0	0	0.027345999	0.149683362	0	0	0.820955671	0	0	0.002014968	0	0	0	0	0	0.027345999	0.149683362	0	0	0.004029937	0.816637881	0.000287853	0	0	0	0.000575705	0	0.000863558	0.000287853	0.000287853	0	0	0	0	0	0	0	0.027345999	0.149683362	0	0	0	0	0	0.002014968	0.002014968
CRC.196	0	1	0	0	0.000228676	0.000457352	0.041619026	0	0	0.71369769	0	0	0.242853876	0	0	0	0	0	0.000457352	0.041619026	0	0	0.00114338	0.711410931	0.00114338	0	0	0	0.000686028	0.000457352	0.000457352	0	0.241253144	0	0	0	0	0	0	0	0.000457352	0.041619026	0	0	0	0	0	0.00114338	0
CRC.19	0	1	0	0	0	0.006736275	0.06028966	0	0	0.886493769	0	0	0.043112159	0	0	0.003368137	0	0	0.006736275	0.059616032	0.000336814	0.000336814	0.021556079	0.858538228	0.006399461	0	0	0	0	0.000336814	0	0.000673627	0.042101718	0	0	0.003368137	0	0	0	0.006399461	0.000336814	0.059616032	0.000336814	0.000336814	0	0	0.000673627	0.020882452	0
CRC.194	0	1	0	0	0	0.026406998	0.385212081	0.000165044	0	0.575507509	0.000330087	0	0.00973758	0.000660175	0	0.001650437	0	0	0.026406998	0.385212081	0	0	0.00132035	0.57286681	0.000990262	0.000330087	0.000330087	0	0.002970787	0.0052814	0	0.000165044	0.00132035	0.000660175	0	0	0.001650437	0	0	0	0.026406998	0.385212081	0	0	0	0.000660175	0	0.000660175	0
CRC.177	0	1	0	0	0.00030525	0.006105006	0.455128205	0	0.000915751	0.530830281	0	0	0.006715507	0	0	0	0	0	0.006105006	0.455128205	0	0	0.00030525	0.522283272	0.008241758	0	0	0	0.000610501	0.001526252	0.002136752	0	0.002442002	0	0	0	0	0	0	0	0.006105006	0.455128205	0	0	0	0	0	0.00030525	0
CRC.193	0	1	0	0	0	0.015126663	0.262802989	0	0	0.699289229	0.000911245	0.000182249	0.020047385	0	0	0.000911245	0	0	0.015126663	0.262802989	0	0	0.010023692	0.688901039	0.000364498	0	0.000911245	0.000182249	0.006014215	0.002186987	0.003827228	0.008018954	0	0	0	0	0	0	0	0.000364498	0.014762165	0.262802989	0	0	0	0.000182249	0.004920722	0.004373975	0.000546747
[truncated: 171 more columns]
