# Supplementary material for: Fecal Microbiota, Fecal Metabolome, and Colorectal Cancer Interrelations
Source: PLoS One. 2016 Mar 25;11(3):e0152126. doi: 10.1371/journal.pone.0152126 (PMC4807824; doi:10.1371/journal.pone.0152126)
Supplement: S4 Table — (CSV) [file pone.0152126.s004.csv]

ID	case	age	bmi	sex	race	hosp1	hosp2	PALMITOYL_SPHINGOMYELIN	MANDELATE	P_HYDROXYBENZALDEHYDE	ALPHA_TOCOPHEROL	GAMMA_TOCOPHEROL	SITOSTANOL	_3_DEHYDROCARNITINE	PTERIN	CONJUGATED_LINOLEATE__18_2N7	N__2_FUROYL_GLYCINE	P_AMINOBENZOATE__PABA_	c_Clostridia	f_Lachnospiraceae	p_Fusobacteria	g_Fusobacterium	g_Atopobium	g_Porphyromonas
CRC.222	1	57	24.56060199	1	0	0	0	2.159733455	1.646529685	0.083403724	-0.577660687	-1.760393002	-1.10447168	1.722690414	-0.0682719	0.940519014	-1.061114971	-1.272503747	-2.144681066	-1.217905064	1	1	0	0
CRC.57	1	84	24.40972222	1	0	0	0	0.787586934	-2.245709841	-0.211735923	0.547518037	0.221882605	0.937504552	0.732621971	-0.161499734	-0.345023591	1.117458684	0.641375223	-0.813404308	-1.117194827	0	0	0	0
CRC.82	1	53	25.39408163	0	0	0	0	0.110055909	0.912867982	0.469932656	-1.373678524	-1.20040984	0.224134416	0.034986007	-1.012698613	-0.818978514	0.100726872	-0.576350345	-1.452981309	-1.23884876	0	0	0	0
CRC.220	1	67	33.19722222	0	0	0	0	-0.114008439	0.442706605	0.35402359	0.399277523	1.033975789	-1.464026803	-3.431544032	-0.066723654	-0.881901628	-0.461946238	-0.344205014	1.236685468	-0.102448546	0	0	0	0
CRC.90	1	75	19.96686391	1	0	0	0	0.98018167	1.05411458	0.744348682	0.53734252	0.199040298	0.870311555	-0.071645711	0.014083024	-0.395307398	0.263414471	0.036756386	-1.574638636	-1.329353752	0	0	0	1
CRC.180	1	51	25.82185491	0	0	1	0	-0.301431054	0.408136311	0.163909988	-0.572546196	0.457361626	0.514929006	0.098104511	0.132796941	0.486422613	0.233679768	-0.128989157	-1.515721159	-0.996751978	0	0	0	1
CRC.151	0	58	24.53076217	0	0	1	0	0.833140878	-0.421972922	-0.616138716	2.156498058	0.911288467	-0.058724153	0.426009255	0.18870218	-0.268009206	0.406338607	-0.942082688	0.958064723	0.962344908	0	0	0	0
CRC.143	0	60	33.42836735	0	0	0	0	-0.571972719	-0.073690645	0.20428562	0.426494582	1.12602	1.34428759	0.585238495	1.057404241	0.306593844	-0.384575158	1.031571612	0.976727507	-1.545636484	0	0	0	0
CRC.235	0	71	23.24204082	0	0	0	0	-1.086019487	0.0993149	-0.088951038	0.982884694	-0.511306429	0.724149524	0.654617288	0.242578718	-0.576967815	-0.220683866	3.042558672	-1.384786689	-1.471662524	0	0	0	0
CRC.238	1	25	25.10216227	0	1	1	0	2.249843404	-0.424957902	-1.288805666	-0.172570227	-0.165370652	0.337610336	0.77773122	-3.166127964	-0.356243095	-0.161980618	-0.819967787	-1.593410774	-0.949200485	1	1	0	0
CRC.104	1	65	21.14167966	0	0	0	0	0.237022044	-2.245709841	1.750712153	-0.073941001	0.509322176	0.23652089	0.929944204	0.690298216	0.098490776	0.931828178	0.570427133	-1.256449702	-0.883553099	0	0	0	0
CRC.160	0	63	25.38107518	0	0	0	0	-0.311959369	-0.461666653	0.229366382	0.224977821	0.562280654	0.748058771	-0.039351795	0.771085495	0.4852352	-0.197096816	1.08721467	0.711912511	0.636464053	0	0	0	0
CRC.97	0	76	26.30168685	0	0	1	0	-0.848511564	-2.245709841	1.04022425	2.747468372	0.793898542	-0.208016297	0.508459918	1.193917418	-1.173241372	0.096644094	1.498648664	-0.042370986	-0.640482591	0	0	0	0
CRC.66	0	54	24.27322199	0	0	0	0	0.631710311	0.467909367	0.334694882	-0.236626438	1.049781057	-2.150664968	0.135648221	-0.190368684	1.909295508	-0.709237652	0.993466315	-1.426330573	-0.899823016	0	0	0	0
CRC.96	0	64	32.35389804	0	0	1	0	0.662252917	-1.140054401	0.309508023	-1.229587889	-0.862554427	-0.349335284	-0.465154884	-0.510951588	-0.386432265	-1.261277109	-0.338138745	0.164733384	0.949721684	0	0	0	0
CRC.134	0	60	23.12088889	0	0	0	0	0.044547329	-2.245709841	0.679660732	0.630655362	1.136647273	1.570507667	0.682784583	1.181507246	-0.979934827	1.759061252	0.367531584	-0.321106443	-0.505676637	0	0	0	0
CRC.207	0	69	29.02233064	0	0	1	0	0.721875709	-0.927343456	-0.762130492	-0.260751658	0.308060593	-0.114228901	0.395600735	0.306919009	2.363359035	0.168440151	-0.061241285	0.317660286	0.696843495	0	0	0	0
CRC.132	0	66	28.20679012	0	0	1	0	0.01606798	0.125559982	0.614818667	-0.236921831	0.706652444	-0.593139766	-0.525931642	0.440067795	0.878110527	-0.427655543	0.058143125	-1.215701333	-1.381835887	0	0	0	0
CRC.190	0	73	23.92060492	1	0	0	0	-0.372936535	-0.341006275	0.311609846	0.399565853	-0.282060767	0.792525559	0.585923808	1.448365708	0.546463802	1.897794287	1.429583534	-0.81909147	-0.133105021	0	0	0	0
CRC.204	0	47	27.89129141	1	1	0	0	0.479109234	-0.323721084	-1.364581161	-1.658343696	-0.820919284	-0.207473883	0.576591709	0.249959483	-0.450814075	-0.584543179	-0.380135565	1.02151016	1.461631855	0	0	0	0
CRC.102	0	55	26.03703704	0	0	0	0	-0.956973123	-0.236040268	-0.27164985	-0.17742321	0.846494345	0.862796969	0.264556518	0.746432691	0.992547155	0.808057383	0.148902704	0.216326993	-0.184650355	0	0	0	0
CRC.121	1	59	20.36911061	1	0	0	0	-0.16297805	-0.875795413	3.749298259	-0.01191629	-1.399696267	-1.422343095	-2.181119236	-1.212134804	-2.294951046	-2.74645959	-2.374027217	-1.9259257	-0.293476761	0	0	0	0
CRC.144	1	74	23.59606482	0	0	0	0	0.702264315	0.211681072	-0.817948534	0.004926504	-0.273712769	0.064804275	0.543737519	0.485681424	0.016743857	-0.71814659	0.519336019	-0.616934959	-0.511729975	0	0	0	0
CRC.17	1	85	22.8049308	0	0	0	1	-1.099002487	0.380328891	-0.178271725	-0.39253661	0.859877566	0.289434752	0.61361485	-0.246738196	-0.286772268	-0.932572713	-1.709162577	0.830252411	1.889322952	1	1	1	1
CRC.50	1	71	27.83306122	0	0	1	0	-0.970295465	-0.706211489	1.435847816	-0.351242822	-0.518968665	-1.268505373	-0.744779891	-1.321287806	-1.068099783	-1.304144374	-1.121142291	-0.644707098	-0.424238947	0	0	0	0
CRC.9	0	41	24.933391	0	0	0	1	-0.329599363	1.211393667	0.456928626	0.878601495	2.254931421	-0.079549764	-0.819361728	-1.201758945	0.0341025	0.185987434	2.16757118	0.498653683	0.101251139	1	1	0	0
CRC.145	1	43	32.02555556	0	1	0	1	0.798802811	3.311588834	2.510560701	-1.766859855	-1.246742526	-1.955617732	-1.345452964	-0.691738298	-1.584191262	-1.381328922	-0.973509346	-2.640225522	-1.447926684	0	0	0	0
CRC.199	1	89	22.67170572	1	1	0	1	0.918843014	0.736172457	-1.142802243	-0.252236058	-0.406942866	-0.73203626	-0.721487317	-1.096633656	0.796424617	0.227018568	-0.040665608	-0.993119129	-0.844653108	0	0	0	0
CRC.136	0	39	23.46045525	0	0	0	1	-0.554440608	0.078198852	-0.405277538	0.209426583	0.205879609	0.023601856	0.906687582	-0.334284188	0.063448973	0.469876362	0.203401359	1.255364183	1.069669639	0	0	0	0
CRC.6	1	66	31.47038568	1	1	0	1	0.944099537	0.134226171	0.182801643	-0.086419911	0.57099765	0.96485254	0.131468596	0.29941364	-1.094620404	-0.733288838	0.161433834	-1.705224388	-1.140296386	0	0	0	0
CRC.225	0	76	32.92286501	0	1	0	1	0.385093034	-0.337678754	0.016354269	-0.516128226	0.687885555	0.882239718	0.201524794	0.124959693	0.318961693	-0.189436941	-0.482688597	1.009271189	0.95749158	0	0	0	0
CRC.110	0	48	26.39836735	0	1	0	1	-0.686555105	-0.252974596	-0.242067062	-0.169420985	-0.067591201	0.324222298	0.67504761	0.170641943	0.584797153	0.933967652	-0.110040902	-0.155408889	0.222501344	0	0	0	0
CRC.152	1	56	25.82185491	0	0	0	0	-0.086066509	1.025262288	-0.132028835	0.365757045	0.094537545	0.63404262	0.231687273	1.626186974	0.427956646	0.819130967	-0.96605319	-0.700011205	-1.011835254	0	0	0	0
CRC.46	0	48	21.52040816	0	0	0	1	0.541228947	-1.161809023	0.182095097	2.312399014	0.552632343	0.955874148	0.050688018	0.92612149	0.798117237	0.073982154	0.983600547	0.247489685	-1.40906501	1	1	0	0
CRC.157	0	30	21.58866782	0	0	0	1	-1.9815146	0.056263204	-0.584138928	0.914639943	1.209815989	0.933171222	0.709190764	0.006573854	-0.163685123	0.420790237	0.331249034	0.129337572	0.838693972	0	0	0	0
CRC.118	1	83	16.8251821	1	0	1	0	-0.26558841	1.171527565	4.353327919	0.200083905	0.07843954	-1.312303758	0.522214638	0.022364256	-2.294951046	-1.798128044	-1.309778172	1.223762468	1.365667395	0	0	0	0
CRC.149	1	73	25.82185491	0	0	1	0	0.922099159	0.41920625	1.97026899	-1.26748026	-1.42538179	-0.906216296	-1.978300232	-0.173460327	-0.969425281	-1.688807011	-2.486452312	1.211643674	0.064565019	1	0	0	0
CRC.48	1	67	30.03540039	1	0	1	0	1.543824437	1.670238318	1.146920995	-1.205044253	-0.472368051	-2.806771226	0.343928975	0.411189246	-1.602093064	-0.972146214	-0.793378492	1.181712915	-0.893382189	1	1	0	1
CRC.206	1	53	25.01492195	0	1	1	0	0.345833423	-0.087120136	-0.031832931	-0.067643031	0.34857556	1.0277015	0.075126089	0.35428258	-0.823281278	-0.432685041	-1.291355013	1.108463273	2.346558742	0	0	0	0
CRC.5	0	69	24.06826297	0	0	1	0	-0.980066806	0.212386559	1.06270504	-0.117578675	-0.211581665	-0.454621639	0.241841755	-0.001960754	-0.045880916	-0.492462662	0.586181908	0.6999585	0.650319952	1	0	0	1
CRC.47	0	66	24.56060199	1	1	0	1	-0.007365392	-0.583691354	-1.707429191	-0.094749205	0.978833499	-1.069239168	1.095512083	0.206688417	-0.113270616	-0.204976705	0.320988365	0.247200738	0.250681091	0	0	0	0
CRC.60	0	76	23.81591837	0	0	1	0	0.132720705	-0.823791787	-0.001914397	-0.250877423	-0.487814621	0.490752673	0.577971244	0.880587004	0.641983423	0.051866149	0.303832237	0.564505915	0.457244478	0	0	0	0
CRC.219	0	63	24.77702703	0	0	1	0	-0.720255804	-0.326787461	-0.565648104	0.093145223	0.536884141	0.507292808	0.481349264	1.082909986	1.519878422	0.352946684	0.86121405	-0.92015074	0.102957911	0	0	0	0
CRC.27	1	66	21.56756757	0	0	1	0	2.120507748	0.640638051	-0.592688581	-0.819597013	-0.783857811	-1.315429165	0.393441452	0.442022032	2.441228902	-0.088208455	0.956834952	0.009890719	-0.488462115	1	1	0	0
CRC.169	1	54	23.49075518	1	1	1	0	-1.9815146	-1.02632689	0.07546167	-0.628675388	0.448176867	-0.854833996	-0.114544589	0.808554037	-0.075479975	0.348039203	0.18205326	-0.169493629	-0.344965009	0	0	0	0
CRC.231	1	64	35.69921875	1	0	1	0	0.934850805	2.338708264	0.821625937	2.192069007	0.832279777	-2.806771226	-0.002108378	0.838573079	0.33870565	0.513199833	0.686108524	-0.80143725	-1.123559828	1	1	0	1
CRC.119	1	70	25.05680553	0	0	1	0	0.326029325	0.313102294	-0.91185988	-1.961935005	-2.329348148	-0.021207895	-0.668296062	-0.126364346	-0.111001649	-0.995736669	-1.751500062	1.176342409	2.034310584	0	0	1	0
CRC.18	0	72	23.62528881	0	0	0	0	-0.909759927	-1.219446336	-0.691681474	-0.17742321	0.542659235	0.996545362	0.185571159	0.89307092	1.298749744	-0.22632181	-0.35659645	-0.661051454	-0.049573981	1	0	0	0
CRC.164	0	56	22.95510204	0	0	1	0	-1.292635532	-0.002612812	0.314364674	0.286294915	1.221439577	0.672682887	1.598801052	0.31345523	1.14609723	0.210096127	0.055096039	0.96485642	1.151596914	0	0	0	0
CRC.163	0	63	23.96057028	0	0	1	0	0.596082263	0.562210453	0.994913889	-0.217697441	0.19467499	0.750870306	-0.318482985	-0.528212097	0.603109527	-0.154329092	0.183872774	0.350261027	-0.908586207	0	0	0	0
CRC.130	1	65	24.32525952	0	0	1	0	0.850441554	-0.442969736	-0.681018676	-0.975146212	-3.860870924	-0.469982187	-0.681914762	-0.21866684	-0.325788749	-0.436258128	-1.068485827	-0.264366984	0.436401428	0	0	0	0
CRC.100	0	57	25.10714286	0	0	1	0	-0.945869478	2.286293624	0.361568277	0.365059691	1.231160969	0.034923256	0.122787253	-0.260191758	0.020336926	-0.221773381	1.258847734	0.636936715	0.333647183	0	0	0	0
CRC.191	0	72	23.14977187	0	0	0	0	0.066475689	-0.70273634	0.727026379	0.293077096	0.539340402	1.259704696	-0.029661984	-0.536918181	0.273660226	0.778536925	-0.09693514	0.903317057	-0.325671954	0	0	0	0
CRC.173	0	68	23.01031541	0	1	1	0	0.260765982	0.175699177	-0.349298515	-0.276934867	-0.816391971	-1.29723574	0.550698076	1.168019662	-0.602093254	-1.290470707	-1.070594563	0.743453058	2.464778944	0	0	0	0
CRC.109	0	56	22.70773001	0	0	0	1	-1.9815146	0.73696921	0.311609846	0.221573591	0.108144933	0.589533212	0.719990633	0.718732016	-0.077919869	0.284361689	0.102144906	-0.806410393	-0.067379005	0	0	0	0
CRC.205	0	56	22.67741936	1	0	0	0	0.002636332	-0.592120084	0.159190933	-0.949250262	-0.446312601	0.270012182	-0.301544595	-3.166127964	-1.297791055	-1.172856487	-0.48250801	0.138677155	0.217189213	0	0	0	0
CRC.55	0	54	40.18526171	1	0	0	0	-0.035992714	0.575297682	-0.265255552	0.163413391	0.273385262	0.47118625	0.582689831	0.126319103	0.145375441	1.984733868	1.038496633	-0.29234183	-1.230146018	0	0	0	0
CRC.183	0	67	22.96189349	1	0	0	0	1.335289831	0.642734863	0.397688174	-0.498394034	-0.984236134	-0.01300775	-1.060535585	-2.832298999	0.378037029	0.603198593	-2.525444625	-1.54824226	0.653611834	0	0	0	0
CRC.116	0	55	30.12224323	0	0	1	0	0.435131325	-1.049217252	-0.648959582	-0.409195746	-0.211261528	0.644088103	-0.016437458	-0.806318042	1.280681838	-0.15415566	-0.061616551	1.171148094	-0.382705694	0	0	0	0
CRC.87	0	47	24.40487998	0	0	0	0	-1.408174637	-1.37463392	-1.391738822	0.019390814	0.689399126	1.00891589	0.655081035	0.451390992	-0.123416858	0.856285687	0.71004221	1.066446226	-0.793203135	0	0	0	0
CRC.88	0	67	18.63573965	1	0	0	0	-0.087092564	-0.245504369	-0.525641167	0.066980692	-1.263360894	0.245042487	0.210740158	-1.405688899	-0.962890514	0.083737573	-0.153123328	0.36963811	0.754008666	0	0	0	0
CRC.139	0	63	31.58108108	0	0	0	0	-0.1439114	-0.057498939	-1.150334287	-0.78767587	0.145552778	-1.298116976	-0.166655243	-0.593683346	2.003725219	-0.274486103	-0.079139909	-0.094810438	-0.870901101	0	0	0	0
CRC.166	0	65	23.49075518	0	0	0	0	-0.295441748	-2.245709841	-0.465756206	-0.520607296	0.222095784	0.155957865	0.750133648	-0.374773218	0.331319948	-0.535071345	0.034687646	1.185321778	1.227766256	0	0	0	0
CRC.77	0	78	18.12933942	1	1	0	1	0.06795438	0.662744137	0.590907856	0.312861122	-0.146980859	0.032845591	0.171446884	1.020910689	-0.91549735	0.71008582	0.626365476	-0.169515331	-0.167082121	1	0	0	0
CRC.86	0	31	19.8377425	1	0	0	0	-1.295134147	-0.99556273	0.844160966	-0.379006257	-0.413114174	0.726426767	0.068840343	0.478552973	0.324475917	0.99484278	0.242928434	0.591034271	0.000111071	0	0	0	0
CRC.175	1	72	27.79812695	1	0	1	0	-0.492421838	0.704828125	0.543582476	-1.286381515	-0.539239229	0.813421946	0.607951153	0.151023565	-0.331608133	0.05246831	0.118086207	-0.305457982	-1.774435723	0	0	0	0
CRC.23	0	66	20.30888889	1	0	0	0	-0.230920557	0.429896785	0.250019373	0.756467546	0.816226343	0.33482838	0.073667037	-0.846176504	0.67420724	0.603301755	0.283733849	0.592368899	0.274240064	0	0	0	1
CRC.105	1	61	24.40972222	0	0	0	0	3.444170831	-2.178923839	-2.105578475	-1.355680552	-3.394845765	-1.450972308	-2.437651663	-3.166127964	-1.583699206	0.310444796	-1.629396465	-4.340085036	-2.495882357	1	1	1	0
CRC.10	1	57	26.38393695	0	0	0	0	-0.525390673	-0.78134469	1.585079543	-0.865518479	-0.897318297	0.367349602	-1.139712076	-0.971022525	0.420801298	-0.212718868	0.025099887	0.9695948	0.784824613	1	0	0	1
CRC.141	0	45	22.61878771	1	0	1	0	-0.903324961	0.458054743	1.451965297	-0.158940392	-0.685059053	0.572547114	0.589149643	-0.108396091	0.372124509	0.672207556	1.735490359	0.766567307	0.954080598	0	0	0	0
CRC.52	0	57	22.59412305	1	0	0	0	-1.221295732	0.282118629	-0.280825156	-0.237956722	1.010735383	1.058983253	0.940080516	-0.096770843	-1.291789903	0.233413904	0.476633397	0.555246316	-0.067068641	0	0	0	0
CRC.215	0	76	22.14870826	1	0	0	0	-1.167054035	0.03212106	0.502262979	-0.348623968	0.395516151	0.954126503	0.394805633	0.162118413	-1.070006511	-0.281660674	0.570427133	1.223258664	0.235695347	1	0	0	0
CRC.198	1	54	24.02119377	1	0	1	0	-1.414956747	-0.491877544	1.081179236	-0.231551115	-0.801531129	-0.733424659	-0.412880696	-0.505858539	0.379431502	-0.469677159	-0.571071373	0.326117432	1.51146922	0	0	0	0
CRC.12	0	55	23.80489116	1	0	0	0	0.112419933	0.189854831	-0.073024697	0.612152647	0.239432992	1.224264506	-0.106453879	0.026568353	0.671591604	-0.253357421	0.170973001	1.183421867	0.144723431	0	0	0	0
CRC.42	0	79	21.28460208	0	0	0	0	-0.419998642	0.49988067	1.333046777	0.141904052	1.445780742	1.150266752	0.555718432	1.149414024	0.087303066	0.11218489	0.88090959	-0.457693777	-1.078547682	0	0	0	1
CRC.240	1	63	21.25472411	0	0	0	0	0.318049353	0.885506563	0.544502505	0.035233906	-0.619705475	-1.253964038	-0.371304404	1.731092457	-0.201570848	-2.227817004	0.991719701	0.038920448	1.376789197	0	0	0	0
CRC.58	0	61	29.36977778	0	1	1	0	1.309958072	1.579591543	1.538842748	0.010124244	0.530758505	1.049701821	0.005766411	1.236982786	-0.35901045	-0.117169535	-0.251977383	0.261497362	-0.212084469	0	0	0	0
CRC.233	0	82	20.52443772	0	0	0	0	0.051674009	0.320767726	0.187457734	1.754720685	0.155128821	0.863851793	1.343388999	0.560338455	-0.446006555	2.404112891	2.09175361	-0.392304987	-0.952568782	0	0	0	0
CRC.171	1	84	23.47763075	0	0	1	0	3.243447805	2.760640757	0.598505619	0.003323114	0.210738103	1.64531915	-3.431544032	1.703583849	-0.922605088	-0.22359105	0.723245248	1.10604183	-0.240281771	0	0	0	1
CRC.53	1	65	31.37770284	0	0	1	0	0.459834201	0.279229621	0.212500549	1.522591965	0.204471912	-0.18828334	-0.203457246	0.204971161	-1.803571687	-0.254285873	-0.04263281	-0.973344848	-0.663057434	1	0	0	0
CRC.44	0	50	33.44723183	0	0	1	0	0.608387657	0.959355528	-0.567380137	-0.696265763	0.080023793	0.751613456	-0.463599633	0.502768536	1.04395342	0.035360795	-0.664295575	0.99787246	-0.48049739	1	1	0	0
CRC.93	0	58	26.77563975	0	0	0	1	-0.544199707	-1.496773891	-0.399953013	-0.706835495	-1.495640782	-0.085425388	0.245421581	0.477719087	-0.115910048	-1.646695445	-1.486527289	0.624925337	-0.660416477	0	0	0	0
CRC.35	0	43	27.25918367	1	0	0	1	0.310870352	0.027644349	-0.133043331	0.318928848	-0.023480687	-1.569392743	-0.13310923	-0.754056474	-0.581312755	-1.306053677	-0.377990558	0.019955425	0.051913503	1	0	0	1
CRC.39	0	30	20.98025712	1	0	1	0	-0.556394082	-0.033575001	0.264103944	-0.104334981	0.916579122	0.39583129	0.242097789	0.249125764	-1.233291059	0.285131763	0.076590348	0.178953217	0.602664102	1	0	0	0
CRC.80	0	63	18.65400624	1	0	0	0	-0.560847259	-0.01354012	0.187880403	-0.148230867	1.23310291	0.293882668	0.454954096	0.641699623	-0.076002234	-0.122081078	-0.651460978	-0.015383413	0.584103382	0	0	0	0
CRC.224	0	65	27.79812695	1	1	0	1	-0.920739848	-0.359896119	-0.576066031	-0.27193799	0.190181917	-0.925242158	0.633761607	0.526480205	0.202728442	0.085062814	-0.766697399	0.506201917	0.792370286	1	0	0	0
CRC.140	0	66	20.0683391	1	0	0	1	1.918791098	0.338311439	-1.156989326	-0.105124764	0.752788648	-2.806771226	1.122321169	-0.626155356	-0.28854874	-1.31294794	1.060671462	-0.019207455	0.280094039	0	0	0	0
CRC.36	0	68	38.37115771	1	1	0	1	0.885536223	-0.601408912	-1.59304902	-1.475315349	-0.832895788	-0.987576892	-0.495069121	-0.9776761	0.930875421	-1.411822171	-0.594721721	-0.709963483	-1.096516686	1	1	0	1
CRC.65	0	67	30.50206612	0	0	0	0	0.121449008	0.072311349	-1.21115792	1.209575917	0.872516011	0.545592224	0.750564085	0.598503591	0.419027891	1.960900567	0.206178363	-0.119863595	-0.436395434	0	0	0	0
CRC.22	0	36	21.33683793	0	0	0	0	-1.035904263	0.972492498	0.002788032	0.723301037	0.128352129	0.004446246	0.240945233	-0.276340192	-0.657341702	0.131559034	-0.489935509	1.084101162	0.654476111	1	1	0	0
CRC.43	1	55	31.61420118	1	1	1	0	1.998853662	-0.265949264	0.06446345	-0.024910416	0.282084864	0.253505147	0.074104927	1.028001851	-0.198458538	-0.29726398	-0.193247302	0.020387206	0.710202867	1	1	1	1
CRC.192	0	68	22.14870826	0	0	0	0	-0.915485212	0.099689789	-0.353128793	-1.059123775	-2.080581882	0.111647572	-3.431544032	0.773137816	1.935745959	-0.436679068	0.111004605	0.69959033	-0.053594679	0	0	0	0
CRC.216	0	70	31.17307176	1	1	0	1	0.00504365	-0.716093379	-0.405475053	-0.419372436	-0.989205362	-0.271292666	-0.045265128	0.489114614	-0.461864654	-0.402148174	-1.479615019	1.246897272	2.850579723	0	0	0	0
CRC.229	0	36	25.67567568	0	1	1	0	0.685089548	-0.098143022	-0.082201648	0.064809104	0.367526184	0.460446936	-0.052655103	-0.492285533	-0.111817796	-0.117000466	0.051134028	0.698097188	-0.062147526	0	0	0	0
CRC.232	0	79	35.18432617	0	0	0	1	-0.402180908	0.514164164	0.577870584	-0.091286045	-0.252209298	0.689993268	1.877434188	1.446753422	-0.767781537	1.42334359	1.494081239	-2.119859099	-0.330662561	0	0	0	0
CRC.189	0	40	23.47763075	0	0	0	0	-0.892767681	0.214501405	0.449662322	-0.834262671	-0.049837388	0.500318427	-0.097746219	0.719238464	-0.726567623	0.518894821	-0.274800321	0.857041023	0.689311915	0	0	0	0
CRC.135	0	67	28.43014706	0	0	0	0	0.253434093	0.665644141	-0.551638328	-0.238622846	-1.302729664	0.092276251	-0.167536091	-0.456089868	0.478767413	-0.125648068	-0.24961669	0.639867967	0.824588862	0	0	0	0
CRC.7	0	48	24.20798898	1	0	1	0	-0.977152372	-2.245709841	0.186753059	2.616507044	-0.163073623	0.388300761	0.023043938	-0.245186219	2.69740421	1.170148329	0.747475051	0.4822015	0.403126575	0	0	0	0
CRC.146	0	31	27.98648649	0	0	0	0	0.155272933	0.293798457	0.715591084	-0.285531071	0.149895457	0.696659497	-0.88028953	-0.718697933	0.758128989	-1.346737616	-0.233662482	1.121801547	1.664739832	0	0	0	0
CRC.156	0	83	26.62878788	0	0	1	0	-1.9815146	0.125559982	-3.063524199	-1.613932128	-2.935516673	-1.503525897	-1.58267119	-1.182315247	-0.778836258	-1.80941688	-2.116016477	-0.970499008	0.830831984	0	0	0	0
CRC.178	0	55	26.6057526	0	0	1	0	-0.475161989	-0.477990908	-0.978748621	-0.335850628	0.365571689	0.579407884	0.087316965	0.11373488	0.944519349	0.220997359	-0.943431309	-0.772509587	-0.230877444	0	0	0	0
CRC.25	0	33	24.36357908	0	0	0	0	-0.211498847	-1.643856848	-1.52521684	-0.596626054	-1.498849708	-0.363422057	-0.623499005	-0.286273689	-0.371145741	-1.346737616	-0.897666858	0.272144117	-0.270806968	0	0	0	1
CRC.227	0	48	23.08594483	0	0	1	0	-0.058954771	-0.049760762	-1.258681548	-0.117640595	-0.182991751	0.255983067	0.306014692	-0.234945142	2.163195409	-0.945943368	0.124699027	0.651050148	0.965034139	0	0	0	0
CRC.213	0	44	26.62285587	1	0	0	1	-1.209695048	0.234298416	0.113789098	-0.191641742	0.704078792	0.270012182	0.388541174	0.62042105	-0.076524807	-0.078297004	0.989269965	-0.249658634	-0.091617255	0	0	0	0
CRC.195	0	49	33.37837838	0	0	0	0	0.621777786	-0.044484826	-0.199397375	-0.6680228	-0.025629946	0.763769845	-3.431544032	0.489351093	0.293706175	0.809670066	1.164807629	-1.644805934	-0.730081964	0	0	0	0
CRC.237	0	57	29.69513315	1	0	0	0	-0.175924146	0.290758654	-0.707328866	2.249017684	0.314530104	-0.677223008	0.132723916	-0.834596382	-0.497577626	0.13668229	-0.172803089	0.761010188	1.274627417	0	0	0	0
CRC.214	0	59	23.61596345	0	1	1	0	-0.151278693	-0.344816507	-0.722643642	-0.277718974	0.382209347	0.163723355	0.806643133	-0.01021363	-0.271925863	3.849655494	0.462064856	1.035098571	1.137513631	0	0	0	0
CRC.234	0	45	24.36357908	0	0	1	0	-1.020907549	-0.174807457	-0.54842112	0.20502123	0.927577256	0.512723424	0.90310126	-0.323616501	1.159577528	0.477543055	0.640629383	1.183523941	1.028042846	0	0	0	0
CRC.186	0	63	28.3190918	1	0	0	1	-1.9815146	0.787647456	0.521705331	2.44146274	-0.034270582	-0.021984337	-0.297442272	0.025599233	0.352280743	-0.558224022	-0.770172812	-0.205993825	0.121634518	0	0	0	0
CRC.197	0	46	23.56244261	0	0	1	0	0.273414923	-1.641451277	-1.133507169	-0.617044856	0.2219892	0.469108308	-0.098413942	0.701101688	1.893952027	-0.472263267	0.26713468	-1.18328934	-1.338158204	0	0	0	0
CRC.188	0	59	31.82154006	1	0	0	0	-1.273206254	-1.030813233	-0.153799601	2.500758804	0.749024744	0.471497637	-1.177138565	-0.105392995	-0.32636894	-1.13668974	2.914478869	1.214342263	0.42179411	0	0	0	0
CRC.172	0	76	26.88371488	1	0	1	0	0.355260339	0.212210212	-0.530088744	0.01812543	-0.86817143	-1.363759292	0.84942106	-0.04640276	-0.418350698	0.845928527	-0.109779923	0.262123639	1.469106508	0	0	0	0
CRC.210	0	51	24.80655325	0	0	0	0	0.793060845	-1.270659176	-0.197290876	0.662837582	0.43018037	-0.432045019	0.412745227	-0.01021363	0.412444637	0.877123908	-0.270739603	0.362106344	0.254946984	1	0	0	0
CRC.182	1	74	28.66235352	1	0	1	0	0.679799404	0.901364753	0.266934281	-2.07605761	-3.03484211	-2.806771226	-3.431544032	-3.166127964	-1.587149452	1.11339278	-3.138479381	-1.167545874	-1.138646668	1	1	0	1
CRC.89	0	52	24.40972222	0	0	0	1	-0.622402359	-0.270752459	-1.424257161	0.223782681	1.594298293	1.871081674	0.508771809	0.53830994	-0.810638673	0.083442911	0.222700659	0.442038395	-0.254995114	0	0	0	0
CRC.24	0	70	28.6191716	1	0	1	0	-1.9815146	0.035617025	-1.358111772	-0.912576259	0.778707047	-1.18253808	0.458959013	0.151023565	3.001691772	2.958922653	0.26544266	0.803361384	1.705362274	0	0	0	0
CRC.174	0	55	32.91883455	1	0	0	0	0.247465265	0.573993121	-0.310699764	3.180495952	0.822919408	1.055832884	0.033781736	0.217660467	1.147209008	-0.007287683	0.544760533	-0.267213642	-0.595187721	0	0	0	0
CRC.113	0	72	18.65400624	1	0	1	0	-0.16764503	-0.892391343	-1.48676475	0.951460895	0.919242342	-0.56812751	0.797880259	0.244531923	0.62603523	2.688336837	0.730981898	-1.322289254	-0.776488253	0	0	0	0
CRC.211	0	60	28.35034657	1	1	1	0	-0.070232485	-0.083391419	-0.712262121	-0.457678809	0.116768079	-0.317676698	-0.18581761	0.667509097	1.626422238	-0.485263063	-0.182910112	-0.253347862	-0.972958733	0	0	0	0
CRC.239	1	55	29.64641004	0	1	0	0	0.952542658	1.256040794	-0.402514658	-0.330994792	0.30599385	0.872183012	0.604386527	0.632709563	-0.797977478	-0.030522222	0.584758565	0.346233669	-1.404621963	1	1	0	1
CRC.40	1	65	25.10216227	0	0	0	1	-0.488080402	0.268654806	0.963047775	1.061163333	0.689124091	0.964089505	0.801938472	-0.052691281	-1.266822083	-0.114635558	0.102795502	0.765694484	0.254001686	0	0	0	0
CRC.161	1	40	23.73444193	0	1	0	1	1.260561858	0.849507559	-0.745269894	-0.575098608	0.414725268	0.941751926	-0.008318731	0.05122841	0.120304981	1.48846944	-0.084615473	0.943769624	0.625271237	0	0	0	0
CRC.202	1	69	20.79881657	1	1	0	1	1.508381403	0.125559982	0.317769435	0.336938646	-0.099966763	-0.736484695	0.234780699	-3.166127964	-1.18779196	-0.625653375	0.180433488	-0.499254368	-0.117116305	0	0	0	0
CRC.230	0	52	24.9384574	1	0	1	0	-1.304106263	0.174259629	0.06370762	3.261536042	0.912181366	0.17527996	-0.366972909	1.064644697	0.412742701	0.36064263	-0.225551314	1.239665651	2.068251814	1	0	0	0
CRC.201	0	34	22.2379149	0	0	1	0	1.023689417	-2.245709841	-0.832751669	-0.242261075	0.00498731	0.391739546	0.747116539	0.298607239	-0.354802743	0.765858217	0.251530267	-0.490655066	-0.857329577	0	0	0	0
CRC.170	1	66	22.31303313	0	0	1	0	-0.37712943	0.943276928	0.907090603	-0.163497401	1.093016576	1.441288303	0.795555496	0.466235428	-0.612833782	0.491197772	0.268542792	0.327877762	-1.025664999	0	0	0	1
CRC.196	0	62	20.93896484	1	0	1	0	0.668245851	0.695211587	-0.592249123	0.005855763	0.391159615	-0.521687906	1.351653223	1.857009148	-1.620883904	0.258064951	0.76330786	-0.309762048	-0.089722146	0	0	0	0
CRC.19	1	63	25.68279164	1	0	1	0	0.375708499	0.392046207	-0.922169556	-0.332524452	0.524115881	-1.328914932	-0.030928612	-0.039634185	0.381596252	-0.999138107	-0.221948694	0.581779724	1.350036972	0	0	0	0
CRC.194	1	37	22.50086505	0	0	0	0	0.196020987	0.491408921	0.309113651	-2.07605761	-2.171228134	-2.806771226	-2.703996808	-3.166127964	-1.746587264	-1.524534798	-2.262232405	-1.149292666	-1.316768991	1	1	0	0
CRC.177	0	65	29.5647689	0	0	1	0	-0.440190007	0.474041931	0.146544413	-0.096187439	0.751362524	0.846635385	0.35569716	0.340754254	-0.408218043	0.969786264	0.547779831	-1.455811832	-1.221497138	0	0	0	0
CRC.193	1	69	27.75971435	1	1	1	0	0.974259775	1.775740481	1.538907999	-0.47153714	0.26246126	-0.148196279	0.21689063	-0.208984835	-0.57356908	0.233945584	1.258016559	-0.446164396	-0.830136528	1	1	0	1
