# Supplementary material for: Fecal Microbiota, Fecal Metabolome, and Colorectal Cancer Interrelations
Source: PLoS One. 2016 Mar 25;11(3):e0152126. doi: 10.1371/journal.pone.0152126 (PMC4807824; doi:10.1371/journal.pone.0152126)
Supplement: S5 Table — (XLSX) [file pone.0152126.s005.xlsx]

## Sheet: pair.me.mb.OR_standardize
S5 Table. Logistic regression association with colorectal cancer (CRC) for the 72 metabolite-microbial taxon pairs that were correlated with each other at false discovery rate (FDR) 0.05.
		Bivariate model: glm(case ~ metabolite + taxa)								Multivariate model: glm(case ~ metabolite + taxa + age + bmi + sex)
		Metabolites with CRC				Microbial taxa with CRC				Metabolites with CRC				Microbial taxa with CRC
metabolites	taxa	OR*	lower.CI*	upper.CI*		OR*	lower.CI*	upper.CI*		OR*	lower.CI*	upper.CI*		OR*	lower.CI*	upper.CI*
_2_AMINOBUTYRATE	Root;k__Bacteria;p__Proteobacteria;c__Epsilonproteobacteria;o__Campylobacterales;f__Campylobacteraceae;g__Arcobacter	1.5955	1.0671	2.3858		1.9374	1.166	3.2192		1.6212	1.0624	2.4737		2.0208	1.1791	3.4633
TYROSYLPHENYLALANINE	Root;k__Bacteria;p__Firmicutes;c__Clostridia;o__Clostridiales;f__Ruminococcaceae;g__Oscillospira	1.4	0.9191	2.1326		1.5178	1.0065	2.2889		1.4411	0.9361	2.2184		1.4495	0.9492	2.2135
CHOLESTEROL	Root;k__Bacteria;p__Firmicutes;c__Clostridia;o__Clostridiales;f__Ruminococcaceae;g__Oscillospira	1.4451	0.9527	2.192		1.5058	0.9928	2.2839		1.4382	0.9283	2.2281		1.4129	0.926	2.1556
N_ACETYLALANINE	Root;k__Bacteria;p__Firmicutes;c__Clostridia;o__Clostridiales;f__Ruminococcaceae;g__Oscillospira	1.3377	0.8907	2.009		1.4694	0.9875	2.1863		1.3017	0.8598	1.9707		1.3748	0.9171	2.061
THREONYLALANINE	Root;k__Bacteria;p__Firmicutes;c__Clostridia;o__Clostridiales;f__Ruminococcaceae;g__Oscillospira	1.2804	0.8457	1.9385		1.459	0.9755	2.1822		1.2793	0.8401	1.9482		1.375	0.9113	2.0747
UREA	Root;k__Bacteria;p__Proteobacteria;c__Gammaproteobacteria;o__Enterobacteriales;f__Enterobacteriaceae;g__Escherichia	0.8338	0.5413	1.2844		1.3839	0.9164	2.0898		0.8013	0.5114	1.2554		1.4189	0.927	2.1719
N_METHYL_PROLINE	Root;k__Bacteria;p__Firmicutes;c__Clostridia;o__Clostridiales;f__Catabacteriaceae;g__	1.2675	0.8638	1.8599		1.3247	0.8023	2.1872		1.258	0.8508	1.8602		1.3329	0.8028	2.2129
X_16103	Root;k__Bacteria;p__Proteobacteria;c__Gammaproteobacteria;o__Enterobacteriales;f__Enterobacteriaceae;g__Klebsiella	0.9308	0.6376	1.359		1.2989	0.7814	2.1591		0.9016	0.61	1.3325		1.2459	0.7532	2.0608
ISOBAR__DIHYDROCAFFEATE__3_4	Root;k__Bacteria;p__Firmicutes;c__Clostridia;o__Clostridiales;f__Veillonellaceae;g__Veillonella	0.6871	0.4396	1.0739		1.286	0.8475	1.9512		0.7114	0.4518	1.1201		1.2401	0.8093	1.9004
SUCCINATE	Root;k__Bacteria;p__Proteobacteria;c__Gammaproteobacteria;o__Enterobacteriales;f__Enterobacteriaceae;g__Klebsiella	0.9815	0.6758	1.4255		1.2813	0.7903	2.0775		0.9631	0.6564	1.4129		1.2273	0.7637	1.9723
BETA_SITOSTEROL	Root;k__Bacteria;p__Firmicutes;c__Clostridia;o__Clostridiales;f__Ruminococcaceae;g__Oscillospira	0.898	0.6039	1.3353		1.2773	0.8704	1.8743		0.8689	0.5767	1.3093		1.1926	0.8071	1.7622
LEUCINE	Root;k__Bacteria;p__Bacteroidetes;c__Bacteroidia;o__Bacteroidales;f__Porphyromonadaceae;g__Parabacteroides	1.6923	1.099	2.6058		1.2675	0.8551	1.8788		1.6312	1.0481	2.5386		1.1694	0.781	1.7511
PHENYLALANINE	Root;k__Bacteria;p__Bacteroidetes;c__Bacteroidia;o__Bacteroidales;f__Porphyromonadaceae;g__Parabacteroides	1.6427	1.0693	2.5237		1.26	0.8482	1.8717		1.6026	1.0357	2.48		1.1643	0.7773	1.7441
X_13512	Root;k__Bacteria;p__Bacteroidetes;c__Bacteroidia;o__Bacteroidales;f__Rikenellaceae;g__	1.0487	0.6944	1.5837		1.2388	0.8214	1.8685		1.0934	0.7141	1.6741		1.3303	0.8732	2.0268
X_16103	Root;k__Bacteria;p__Proteobacteria;c__Gammaproteobacteria;o__Enterobacteriales;f__Enterobacteriaceae;g__	0.8782	0.5823	1.3246		1.2365	0.839	1.8224		0.8395	0.5467	1.2891		1.2416	0.836	1.8439
VALERATE	Root;k__Bacteria;p__Proteobacteria;c__Gammaproteobacteria;o__Enterobacteriales;f__Enterobacteriaceae;g__	1.0972	0.7194	1.6734		1.2268	0.8178	1.8404		1.049	0.6812	1.6154		1.1847	0.7842	1.79
GUANOSINE	Root;k__Bacteria;p__Firmicutes;c__Bacilli;o__Lactobacillales;f__Lactobacillaceae;g__Lactobacillus	1.0046	0.6662	1.5149		1.2255	0.8226	1.8258		0.9969	0.6585	1.5093		1.2131	0.8126	1.8111
CADAVERINE	Root;k__Bacteria;p__Proteobacteria;c__Gammaproteobacteria;o__Enterobacteriales;f__Enterobacteriaceae;g__Klebsiella	1.1846	0.8095	1.7334		1.2213	0.7826	1.906		1.1966	0.8088	1.7701		1.1627	0.7518	1.7982
VALINE	Root;k__Bacteria;p__Bacteroidetes;c__Bacteroidia;o__Bacteroidales;f__Porphyromonadaceae;g__Parabacteroides	1.6291	1.08	2.4574		1.2192	0.8336	1.7831		1.5699	1.0283	2.3966		1.1272	0.7628	1.6656
SUCCINATE	Root;k__Bacteria;p__Proteobacteria;c__Gammaproteobacteria;o__Enterobacteriales;f__Enterobacteriaceae;g__	0.9217	0.606	1.4019		1.2191	0.817	1.819		0.8934	0.5767	1.3839		1.2201	0.8101	1.8374
ALANYLALANINE	Root;k__Bacteria;p__Firmicutes;c__Clostridia;o__Clostridiales;f__Catabacteriaceae;g__	0.9424	0.6482	1.3701		1.2184	0.7856	1.8898		1.0056	0.6786	1.4901		1.2479	0.786	1.9811
X_15843	Root;k__Bacteria;p__Bacteroidetes;c__Bacteroidia;o__Bacteroidales;f__Rikenellaceae;g__	0.972	0.6485	1.4568		1.1985	0.8038	1.7868		0.9918	0.6574	1.4965		1.2725	0.848	1.9095
GLYCYLVALINE	Root;k__Bacteria;p__Bacteroidetes;c__Bacteroidia;o__Bacteroidales;f__Porphyromonadaceae;g__Parabacteroides	1.5146	0.9873	2.3234		1.1912	0.8095	1.753		1.4922	0.9674	2.3016		1.1077	0.747	1.6426
LINOLEATE__18_2N6_	Root;k__Bacteria;p__Firmicutes;c__Clostridia;o__Clostridiales;f__Veillonellaceae;g__Veillonella	0.7898	0.5286	1.1801		1.1838	0.802	1.7473		0.8222	0.5441	1.2425		1.148	0.7678	1.7165
TYROSINE	Root;k__Bacteria;p__Bacteroidetes;c__Bacteroidia;o__Bacteroidales;f__Porphyromonadaceae;g__Parabacteroides	1.3984	0.9257	2.1124		1.1776	0.795	1.7443		1.3402	0.8804	2.0402		1.0827	0.7237	1.6199
GAMMA_AMINOBUTYRATE__GABA_	Root;k__Bacteria;p__Proteobacteria;c__Gammaproteobacteria;o__Enterobacteriales;f__Enterobacteriaceae;g__	0.9954	0.6717	1.4751		1.1766	0.8038	1.7223		1.0661	0.7052	1.6117		1.1302	0.7632	1.6737
LEUCYLGLUTAMATE	Root;k__Bacteria;p__Bacteroidetes;c__Bacteroidia;o__Bacteroidales;f__Porphyromonadaceae;g__Parabacteroides	1.9031	1.2435	2.9125		1.1753	0.814	1.6969		1.874	1.2167	2.8866		1.1017	0.756	1.6055
_4_HYDROXYCINNAMATE	Root;k__Bacteria;p__Proteobacteria;c__Betaproteobacteria;o__Burkholderiales;f__Alcaligenaceae;g__Sutterella	1.444	0.9769	2.1344		1.1679	0.7779	1.7532		1.5062	1.0052	2.2569		1.1375	0.7396	1.7496
LITHOCHOLATE	Root;k__Bacteria;p__Proteobacteria;c__Gammaproteobacteria;o__Enterobacteriales;f__Enterobacteriaceae;g__	0.9409	0.6205	1.4267		1.1392	0.755	1.719		0.9713	0.6384	1.4777		1.1416	0.753	1.7309
ARABONATE	Root;k__Bacteria;p__Proteobacteria;c__Gammaproteobacteria;o__Enterobacteriales;f__Enterobacteriaceae;g__Escherichia	1.3363	0.8907	2.0048		1.1354	0.759	1.6986		1.3505	0.8904	2.0482		1.149	0.7543	1.7502
CADAVERINE	Root;k__Bacteria;p__Proteobacteria;c__Gammaproteobacteria;o__Enterobacteriales;f__Enterobacteriaceae;g__	1.189	0.8	1.767		1.1083	0.7625	1.611		1.1984	0.7983	1.799		1.0914	0.7467	1.5951
THREONYLVALINE	Root;k__Bacteria;p__Actinobacteria;c__Actinobacteria;o__Bifidobacteriales;f__Bifidobacteriaceae;g__Bifidobacterium	1.2134	0.7992	1.8422		1.0856	0.7356	1.6019		1.2318	0.8025	1.8907		1.1227	0.7539	1.6719
ISOVALERATE	Root;k__Bacteria;p__Firmicutes;c__Clostridia;o__Clostridiales;f__Veillonellaceae;g__Veillonella	0.9974	0.6621	1.5023		1.0788	0.724	1.6074		0.9398	0.614	1.4385		1.031	0.6818	1.5589
THREONYLLEUCINE	Root;k__Bacteria;p__Actinobacteria;c__Actinobacteria;o__Bifidobacteriales;f__Bifidobacteriaceae;g__Bifidobacterium	1.2596	0.8459	1.8756		1.0751	0.7384	1.5652		1.3194	0.873	1.9942		1.1227	0.7655	1.6467
ISOLEUCYLTRYPTOPHAN	Root;k__Bacteria;p__Actinobacteria;c__Actinobacteria;o__Bifidobacteriales;f__Bifidobacteriaceae;g__Bifidobacterium	1.1815	0.7899	1.7674		1.0685	0.7296	1.5647		1.1782	0.7832	1.7722		1.0951	0.7377	1.6255
GLYCOCHOLATE	Root;k__Bacteria;p__Actinobacteria;c__Actinobacteria;o__Actinomycetales;f__Actinomycetaceae;g__Parascardovia	0.8613	0.5779	1.2836		1.0641	0.7254	1.5611		0.7991	0.5296	1.2058		1.1528	0.7709	1.724
XANTHINE	Root;k__Bacteria;p__Bacteroidetes;c__Bacteroidia;o__Bacteroidales;f__Porphyromonadaceae;g__Parabacteroides	1.1063	0.7373	1.6599		1.0627	0.7215	1.5653		1.0739	0.7133	1.6168		0.9824	0.6606	1.4609
VALYLVALINE	Root;k__Bacteria;p__Actinobacteria;c__Actinobacteria;o__Bifidobacteriales;f__Bifidobacteriaceae;g__Bifidobacterium	1.1423	0.7673	1.7006		1.0506	0.7207	1.5314		1.1863	0.788	1.7861		1.0922	0.7398	1.6124
ISOLEUCYLSERINE	Root;k__Bacteria;p__Actinobacteria;c__Actinobacteria;o__Bifidobacteriales;f__Bifidobacteriaceae;g__Bifidobacterium	1.1112	0.7497	1.6469		1.0449	0.714	1.5293		1.1561	0.7733	1.7284		1.0866	0.7315	1.6141
ISOLEUCYLGLYCINE	Root;k__Bacteria;p__Actinobacteria;c__Actinobacteria;o__Bifidobacteriales;f__Bifidobacteriaceae;g__Bifidobacterium	1.0967	0.7369	1.6321		1.0438	0.7104	1.5337		1.1398	0.7569	1.7163		1.0853	0.7278	1.6184
ARABONATE	Root;k__Bacteria;p__Proteobacteria;c__Gammaproteobacteria;o__Enterobacteriales;f__Enterobacteriaceae;g__	1.3914	0.9236	2.0961		1.0269	0.6909	1.5264		1.4198	0.9312	2.1647		1.0086	0.674	1.5095
VALYLISOLEUCINE	Root;k__Bacteria;p__Actinobacteria;c__Actinobacteria;o__Bifidobacteriales;f__Bifidobacteriaceae;g__Bifidobacterium	1.0268	0.6966	1.5135		1.0199	0.6964	1.4935		1.075	0.7196	1.606		1.061	0.712	1.5809
INDOLEPROPIONATE	Root;k__Bacteria;p__Actinobacteria;c__Actinobacteria;o__Actinomycetales;f__Actinomycetaceae;g__Actinomyces	0.778	0.519	1.1663		1.0108	0.6846	1.4924		0.803	0.5325	1.2107		1	0.6734	1.4851
N_ACETYLGLUTAMATE	Root;k__Bacteria;p__Firmicutes;c__Clostridia;o__Clostridiales;f__Lachnospiraceae;g__Lachnospira	0.877	0.6011	1.2795		1.0074	0.6832	1.4853		0.8916	0.6056	1.3125		0.9709	0.6504	1.4494
ERYTHRONATE	Root;k__Bacteria;p__Proteobacteria;c__Gammaproteobacteria;o__Enterobacteriales;f__Enterobacteriaceae;g__	1.4013	0.9204	2.1335		1.0068	0.6703	1.5124		1.4258	0.9193	2.2113		0.9913	0.6551	1.5
VALYLTRYPTOPHAN	Root;k__Bacteria;p__Actinobacteria;c__Actinobacteria;o__Bifidobacteriales;f__Bifidobacteriaceae;g__Bifidobacterium	0.9784	0.663	1.4437		1.0047	0.6825	1.4791		1.0016	0.6756	1.4849		1.0364	0.6904	1.5557
ISOLEUCYLVALINE	Root;k__Bacteria;p__Actinobacteria;c__Actinobacteria;o__Bifidobacteriales;f__Bifidobacteriaceae;g__Bifidobacterium	0.9343	0.637	1.3703		0.9908	0.6727	1.4593		0.959	0.6462	1.4232		1.0214	0.6796	1.5353
X_17438	Root;k__Bacteria;p__Firmicutes;c__Clostridia;o__Clostridiales;f__Veillonellaceae;g__Veillonella	0.7882	0.5266	1.1796		0.9882	0.6708	1.4557		0.7333	0.4828	1.1137		0.9473	0.6367	1.4094
VALYLMETHIONINE	Root;k__Bacteria;p__Firmicutes;c__Clostridia;o__Coriobacteriales;f__Coriobacteriaceae;g__Eggerthella	1.1171	0.7521	1.6593		0.9857	0.6687	1.453		1.2111	0.8042	1.824		0.8844	0.5807	1.3469
THREONYLISOLEUCINE	Root;k__Bacteria;p__Actinobacteria;c__Actinobacteria;o__Bifidobacteriales;f__Bifidobacteriaceae;g__Bifidobacterium	0.9091	0.6217	1.3292		0.9838	0.6682	1.4485		0.9312	0.6302	1.3761		1.0124	0.6731	1.5228
ISOPALMITIC_ACID	Root;k__Bacteria;p__Firmicutes;c__Clostridia;o__Clostridiales;f__Clostridiaceae;g__	0.7682	0.5167	1.1423		0.9762	0.6484	1.4696		0.6874	0.4523	1.0449		0.9794	0.6362	1.5077
GLUTAMATE	Root;k__Bacteria;p__Actinobacteria;c__Actinobacteria;o__Actinomycetales;f__Actinomycetaceae;g__Parascardovia	0.8199	0.5594	1.2018		0.9503	0.6429	1.4048		0.8257	0.5555	1.2275		0.9993	0.6658	1.5
_3_7_DIMETHYLURATE	Root;k__Bacteria;p__Firmicutes;c__Clostridia;o__Clostridiales;f__Lachnospiraceae;g__Blautia	0.9355	0.6307	1.3874		0.8034	0.5288	1.2204		0.9963	0.6617	1.5002		0.7914	0.5157	1.2144
_2_AMINOBUTYRATE	Root;k__Bacteria;p__Bacteroidetes;c__Bacteroidia;o__Bacteroidales;f__[Odoribacteraceae];g__Butyricimonas	1.2555	0.8431	1.8698		0.7625	0.4546	1.2791		1.2427	0.8224	1.8779		0.7738	0.4656	1.2863
ENTEROLACTONE	Root;k__Bacteria;p__Firmicutes;c__Clostridia;o__Coriobacteriales;f__Coriobacteriaceae;g__Eggerthella	0.4522	0.2832	0.7221		0.7541	0.4847	1.1733		0.4477	0.2744	0.7304		0.6882	0.4282	1.1061
PALMITOYL_SPHINGOMYELIN	Root;k__Bacteria;p__Actinobacteria;c__Actinobacteria;o__Actinomycetales;f__Actinomycetaceae;g__Parascardovia	3.1634	1.8562	5.3911		0.6538	0.3745	1.1415		3.2685	1.8751	5.6974		0.6455	0.3573	1.1663
PHENETHYLAMINE__ISOBAR__1_PHE	Root;k__Bacteria;p__Firmicutes;c__Clostridia;o__Clostridiales;f__Lachnospiraceae;g__[Ruminococcus]	1.2199	0.7951	1.8717		0.6446	0.3688	1.1264		1.2727	0.8187	1.9785		0.5775	0.3183	1.0478
THREONYLALANINE	Root;k__Bacteria;p__Firmicutes;c__Bacilli;o__Bacillales;f__Planococcaceae;g__	1.0193	0.691	1.5037		0.6339	0.3393	1.1845		1.0728	0.7227	1.5926		0.673	0.3551	1.2755
ISOLEUCYLLEUCINE	Root;k__Bacteria;p__Firmicutes;c__Bacilli;o__Bacillales;f__Planococcaceae;g__	0.9475	0.6432	1.3957		0.6217	0.3314	1.1664		1.0034	0.6776	1.4858		0.6642	0.3501	1.2602
VALYLISOLEUCINE	Root;k__Bacteria;p__Firmicutes;c__Bacilli;o__Bacillales;f__Planococcaceae;g__	0.9373	0.6358	1.3818		0.6197	0.3299	1.1642		0.9955	0.6707	1.4775		0.663	0.3492	1.2587
THREONYLSERINE	Root;k__Bacteria;p__Firmicutes;c__Bacilli;o__Bacillales;f__Planococcaceae;g__	0.9267	0.6283	1.3667		0.6171	0.3278	1.1619		0.9529	0.6415	1.4153		0.6556	0.3446	1.2472
ISOLEUCYLTHREONINE	Root;k__Bacteria;p__Firmicutes;c__Bacilli;o__Bacillales;f__Planococcaceae;g__	0.9175	0.622	1.3532		0.6138	0.3257	1.1568		0.9583	0.6475	1.4182		0.6552	0.3435	1.2497
ARGINYLVALINE	Root;k__Bacteria;p__Firmicutes;c__Bacilli;o__Bacillales;f__Planococcaceae;g__	0.8413	0.5736	1.2338		0.6064	0.323	1.1386		0.8797	0.5922	1.3068		0.6439	0.3381	1.2263
BETA_SITOSTEROL	Root;k__Bacteria;p__Bacteroidetes;c__Bacteroidia;o__Bacteroidales;f__[Barnesiellaceae];g__	0.7535	0.5049	1.1245		0.6019	0.2224	1.6287		0.755	0.4998	1.1404		0.6301	0.2317	1.7139
ISOLEUCYLISOLEUCINE	Root;k__Bacteria;p__Firmicutes;c__Bacilli;o__Bacillales;f__Planococcaceae;g__	0.8657	0.5867	1.2773		0.6016	0.3169	1.1418		0.9183	0.6183	1.3639		0.6471	0.3381	1.2383
ISOLEUCYLVALINE	Root;k__Bacteria;p__Firmicutes;c__Bacilli;o__Bacillales;f__Planococcaceae;g__	0.8371	0.5647	1.2409		0.5936	0.3113	1.1317		0.879	0.589	1.3117		0.6382	0.3323	1.2257
X_17626	Root;k__Bacteria;p__Firmicutes;c__Clostridia;o__Clostridiales;f__Lachnospiraceae;g__[Ruminococcus]	0.5916	0.3856	0.9078		0.5905	0.3516	0.9915		0.554	0.3498	0.8774		0.5245	0.3019	0.9112
THREONYLISOLEUCINE	Root;k__Bacteria;p__Firmicutes;c__Bacilli;o__Bacillales;f__Planococcaceae;g__	0.8149	0.5506	1.2061		0.5886	0.3081	1.1246		0.8545	0.574	1.2722		0.6328	0.3288	1.2179
CAMPESTEROL	Root;k__Bacteria;p__Bacteroidetes;c__Bacteroidia;o__Bacteroidales;f__[Barnesiellaceae];g__	0.7463	0.4991	1.1159		0.5876	0.2124	1.6255		0.7344	0.4832	1.1161		0.607	0.2167	1.6999
LYSYLISOLEUCINE	Root;k__Bacteria;p__Firmicutes;c__Bacilli;o__Bacillales;f__Planococcaceae;g__	0.7243	0.4911	1.0684		0.5707	0.2966	1.0978		0.7675	0.5163	1.1408		0.6136	0.3158	1.1924
_3_HYDROXYBENZOATE	Root;k__Bacteria;p__Firmicutes;c__Clostridia;o__Coriobacteriales;f__Coriobacteriaceae;g__Adlercreutzia	0.6993	0.4608	1.0614		0.4943	0.2025	1.2063		0.7088	0.4575	1.098		0.4731	0.1916	1.1684
N__2_FUROYL_GLYCINE	Root;k__Bacteria;p__Firmicutes;c__Clostridia;o__Clostridiales;f__Veillonellaceae;g__Megamonas	0.5797	0.3714	0.9048		0.0865	0.0003762	19.8811		0.5701	0.3642	0.8925		0.152	0.0006674	34.6323
* OR, odds ratio; CI, 95% confidence interval.
